# Supplementary material for: De novo Assembly and Characterization of the Fruit Transcriptome of Idesia polycarpa Reveals Candidate Genes for Lipid Biosynthesis
Source: Front Plant Sci. 2016 Jun 7;7:801. doi: 10.3389/fpls.2016.00801 (PMC4896211; doi:10.3389/fpls.2016.00801)
Supplement: Table S1 — Unigenes functional annotation results. [file Table1.XLSX]

## Sheet: Sheet1
Table S1 Unigene annotation results.
列1	Number of Unigenes	Percentage (%)
Annotated in NR	38933	32.41
Annotated in NT	46405	38.63
Annotated in KO	8232	6.85
Annotated in SwissProt	24848	20.68
Annotated in PFAM	26169	21.78
Annotated in GO	28212	23.48
Annotated in KOG	12168	10.12
Annotated in all Databases	4219	3.51
Annotated in at least one Database	57908	48.2
Total Unigenes	120126	100
