# Supplementary material for: De novo Assembly and Characterization of the Fruit Transcriptome of Idesia polycarpa Reveals Candidate Genes for Lipid Biosynthesis
Source: Front Plant Sci. 2016 Jun 7;7:801. doi: 10.3389/fpls.2016.00801 (PMC4896211; doi:10.3389/fpls.2016.00801)
Supplement: Table S2 — List of KEGG annotated unigenes. [file Table2.XLS]

Pathway Hierarchy1	Pathway Hierarchy2	KEGG Pathway	Pathway ID	Gene Number	Gene IDs
Cellular Processes	Cell growth and death	Apoptosis	ko04210	30	c3264_g1,c101154_g1,c70051_g2,c58231_g1,c66410_g2,c72758_g1,c89250_g1,c67501_g1,c126976_g1,c50252_g1,c67094_g1,c70167_g1,c70527_g2,c66075_g2,c67624_g1,c57895_g1,c55023_g1,c70167_g4,c10168_g1,c65162_g2,c122343_g1,c52930_g1,c61825_g1,c127873_g1,c120262_g1,c100612_g1,c24145_g1,c70527_g1,c59284_g1,c100649_g1
Cellular Processes	Cell growth and death	Cell cycle	ko04110	111	c113160_g1,c97076_g1,c66613_g2,c83985_g1,c52673_g1,c66648_g2,c54802_g2,c55907_g1,c63382_g4,c59403_g2,c105119_g1,c7387_g1,c58801_g1,c78441_g1,c112229_g1,c79266_g1,c59376_g1,c65843_g2,c76585_g1,c23438_g1,c78406_g1,c67535_g2,c63390_g1,c60729_g1,c124808_g1,c70003_g2,c64870_g1,c37267_g1,c66613_g1,c65939_g1,c2057_g1,c49429_g1,c123070_g1,c31540_g1,c44139_g1,c50501_g1,c75627_g1,c63366_g2,c63437_g1,c69158…
Cellular Processes	Cell growth and death	Cell cycle - Caulobacter	ko04112	15	c16996_g1,c69648_g1,c48664_g1,c65958_g1,c65687_g1,c62710_g1,c33740_g1,c63115_g2,c62943_g1,c60350_g1,c70131_g1,c89231_g1,c77324_g1,c71013_g3,c55884_g1
Cellular Processes	Cell growth and death	Cell cycle - yeast	ko04111	91	c53092_g1,c33351_g1,c6316_g1,c29229_g1,c82945_g1,c70746_g1,c68362_g1,c73391_g1,c66541_g1,c69084_g1,c66381_g1,c67987_g1,c54783_g1,c71154_g1,c84754_g1,c61486_g1,c41873_g2,c101782_g1,c87528_g1,c46240_g1,c97434_g1,c61622_g1,c51359_g1,c67921_g2,c39036_g1,c94096_g1,c69742_g1,c79749_g1,c67921_g1,c67107_g1,c68262_g2,c1880_g1,c70868_g3,c68262_g3,c113160_g1,c66613_g2,c65917_g1,c41625_g1,c66791_g1,c55907_g1…
Cellular Processes	Cell growth and death	Meiosis - yeast	ko04113	90	c14448_g1,c81943_g1,c82955_g1,c44145_g1,c50258_g1,c54695_g2,c2279_g1,c70996_g1,c32345_g1,c52976_g1,c39602_g2,c53091_g1,c62100_g1,c69638_g8,c43152_g1,c54016_g1,c63437_g2,c59042_g1,c15858_g1,c105547_g1,c29692_g1,c69158_g1,c63366_g2,c75627_g1,c63437_g1,c69120_g1,c66613_g1,c123070_g1,c43837_g1,c67535_g2,c124808_g1,c64063_g2,c7387_g1,c105119_g1,c78441_g1,c59376_g1,c58801_g1,c66613_g2,c69638_g7,c65917_…
Cellular Processes	Cell growth and death	Oocyte meiosis	ko04114	124	c70141_g8,c65747_g1,c11365_g1,c71154_g1,c84754_g1,c54487_g2,c79067_g1,c67987_g1,c64348_g3,c58908_g1,c76104_g1,c73391_g1,c66541_g1,c85375_g1,c66909_g1,c68362_g1,c59244_g1,c70527_g2,c82945_g1,c70167_g1,c59005_g1,c58231_g1,c68898_g1,c53092_g1,c50610_g1,c70051_g2,c16506_g1,c68171_g1,c68262_g3,c1880_g1,c26661_g1,c127873_g1,c123351_g1,c67107_g1,c68262_g2,c59865_g1,c109285_g1,c89500_g1,c54487_g1,c94096_…
Cellular Processes	Cell growth and death	p53 signaling pathway	ko04115	32	c100649_g1,c11365_g1,c50472_g1,c48674_g1,c37267_g1,c70723_g1,c53678_g1,c66075_g2,c62056_g1,c68897_g1,c66830_g1,c3264_g1,c67815_g1,c56823_g1,c68371_g1,c71423_g4,c78453_g1,c67119_g2,c67119_g3,c65391_g1,c52930_g1,c67119_g1,c127930_g1,c97097_g1,c10168_g1,c67905_g1,c67606_g1,c62453_g1,c50252_g1,c63308_g2,c69630_g1,c68247_g1
Cellular Processes	Cell motility	Bacterial chemotaxis	ko02030	1	c114463_g1
Cellular Processes	Cell motility	Regulation of actin cytoskeleton	ko04810	87	c102729_g1,c69834_g1,c67759_g1,c71864_g1,c44466_g1,c29998_g1,c66616_g1,c50403_g1,c97428_g1,c4736_g1,c9106_g1,c27347_g1,c47141_g1,c70908_g1,c73343_g1,c115083_g1,c113147_g1,c25825_g1,c66873_g1,c65647_g1,c70908_g2,c50258_g1,c68842_g2,c66351_g1,c47141_g2,c43152_g1,c70679_g2,c124505_g1,c63985_g1,c66616_g2,c61132_g1,c53091_g1,c10356_g1,c54332_g1,c72322_g1,c59963_g1,c43668_g1,c68255_g2,c39960_g1,c103927…
Cellular Processes	Cellular commiunity	Adherens junction	ko04520	37	c70908_g2,c65647_g1,c52751_g1,c38235_g1,c54066_g2,c68415_g1,c47141_g1,c57803_g1,c66715_g1,c70908_g1,c66909_g1,c50403_g1,c38184_g1,c8259_g1,c80331_g1,c113998_g1,c64976_g1,c69834_g1,c64239_g1,c102729_g1,c14318_g1,c66616_g1,c68219_g1,c29998_g1,c112986_g1,c64506_g1,c64010_g1,c117976_g1,c68255_g2,c47141_g2,c38044_g1,c62884_g1,c66616_g2,c70679_g2,c61132_g1,c70908_g3,c123351_g1
Cellular Processes	Cellular commiunity	Focal adhesion	ko04510	62	c66616_g1,c79752_g1,c2057_g1,c29998_g1,c54487_g2,c69834_g1,c50501_g1,c102729_g1,c49429_g1,c14318_g1,c65747_g1,c120647_g1,c64976_g1,c70723_g1,c50403_g1,c8259_g1,c80331_g1,c38184_g1,c47743_g1,c67420_g1,c113998_g1,c47141_g1,c79266_g1,c27347_g1,c70908_g1,c66909_g1,c53678_g1,c52751_g1,c16506_g1,c54066_g2,c38235_g1,c25825_g1,c58412_g1,c70908_g2,c66873_g1,c65647_g1,c70908_g3,c123351_g1,c50258_g1,c66351_…
Cellular Processes	Cellular commiunity	Gap junction	ko04540	46	c53831_g1,c62251_g1,c27347_g1,c63130_g2,c66909_g1,c58360_g1,c124679_g1,c68772_g1,c20648_g1,c42779_g2,c69834_g1,c71864_g1,c63030_g2,c50403_g1,c57806_g1,c48949_g1,c68255_g2,c48949_g2,c42614_g1,c10356_g1,c87462_g1,c63130_g1,c29293_g1,c100409_g1,c30325_g1,c64010_g1,c61777_g1,c5435_g1,c2837_g1,c65841_g1,c36041_g1,c69731_g1,c122225_g1,c31857_g1,c36186_g1,c9046_g1,c87300_g1,c123351_g1,c60053_g1,c68181_g…
Cellular Processes	Cellular commiunity	Tight junction	ko04530	39	c62884_g1,c70610_g1,c71177_g3,c68262_g3,c68262_g2,c70908_g3,c67107_g1,c67838_g2,c112986_g1,c122225_g1,c48999_g1,c87528_g1,c46240_g1,c71312_g1,c117976_g1,c15587_g1,c103927_g1,c70723_g1,c67987_g1,c38184_g1,c8259_g1,c64063_g2,c59232_g1,c69655_g1,c71227_g1,c71864_g1,c64239_g1,c102729_g1,c68219_g1,c29998_g1,c70908_g2,c52751_g1,c65917_g1,c38235_g1,c66791_g1,c68415_g1,c57803_g1,c70908_g1,c53678_g1
Cellular Processes	Transport and catabolism	Endocytosis	ko04144	176	c49213_g1,c62317_g1,c126241_g1,c101133_g1,c44939_g1,c69765_g1,c68710_g2,c62071_g3,c65902_g1,c89421_g1,c65545_g5,c124899_g1,c70792_g1,c15073_g1,c70511_g1,c43062_g1,c101450_g1,c27924_g1,c56193_g1,c68674_g1,c52716_g1,c98712_g1,c7479_g1,c82352_g1,c112986_g1,c70495_g1,c49915_g1,c3698_g1,c68710_g1,c65545_g2,c47066_g1,c64125_g1,c62231_g1,c76236_g1,c61454_g1,c108242_g1,c56984_g1,c18553_g1,c56282_g1,c3748…
Cellular Processes	Transport and catabolism	Lysosome	ko04142	85	c38747_g1,c70733_g1,c72830_g1,c101568_g1,c4303_g1,c38679_g1,c72505_g1,c62661_g1,c82488_g1,c86902_g1,c12114_g1,c79203_g1,c63533_g1,c114242_g1,c63863_g1,c73831_g1,c62298_g2,c27918_g1,c79982_g1,c88148_g1,c66992_g1,c75504_g1,c127774_g1,c97349_g1,c84000_g1,c72400_g1,c63863_g7,c39046_g1,c69766_g2,c70783_g3,c108343_g1,c70635_g1,c69775_g1,c7104_g1,c68631_g2,c101147_g1,c33016_g1,c70536_g1,c66017_g1,c11653…
Cellular Processes	Transport and catabolism	Peroxisome	ko04146	118	c49434_g1,c100729_g1,c44064_g1,c3191_g1,c70568_g1,c67162_g2,c65497_g2,c87428_g1,c53858_g1,c67245_g1,c15161_g1,c70662_g2,c58393_g1,c56160_g2,c70563_g2,c70563_g1,c69076_g1,c67234_g2,c70292_g1,c30527_g1,c125050_g1,c68670_g1,c72217_g1,c112575_g1,c67162_g1,c65638_g5,c87012_g1,c109501_g1,c109462_g1,c21355_g1,c55997_g1,c65076_g2,c52255_g1,c18139_g1,c125066_g1,c61258_g1,c107086_g1,c64226_g1,c64158_g1,c49…
Cellular Processes	Transport and catabolism	Phagosome	ko04145	134	c56282_g1,c38044_g1,c58972_g1,c44054_g1,c50907_g1,c63402_g2,c122816_g1,c36186_g1,c70908_g3,c46377_g1,c71708_g1,c62708_g1,c118208_g1,c48949_g2,c48949_g1,c57806_g1,c8259_g1,c38184_g1,c123607_g1,c31716_g1,c63030_g2,c64976_g1,c14318_g1,c77560_g1,c68674_g3,c52763_g1,c98444_g1,c66187_g3,c60921_g1,c68772_g1,c1476_g1,c54066_g2,c52751_g1,c53831_g1,c18121_g1,c84000_g1,c66616_g2,c50323_g1,c48654_g1,c87300_g…
Cellular Processes	Transport and catabolism	Regulation of autophagy	ko04140	30	c13497_g1,c397_g1,c25404_g1,c69638_g6,c69638_g5,c58378_g1,c7391_g1,c120124_g1,c67574_g1,c49226_g1,c68331_g1,c68141_g1,c68449_g3,c100688_g1,c57677_g1,c64677_g1,c54270_g1,c67688_g1,c107315_g1,c67432_g1,c52133_g1,c68714_g6,c44684_g1,c13920_g1,c24487_g1,c14781_g1,c64129_g2,c64810_g1,c75830_g1,c67144_g1
Environmental Information Processing	Membrane transport	ABC transporters	ko02010	93	c32589_g1,c70253_g1,c46046_g1,c97805_g1,c12569_g1,c25308_g1,c30932_g2,c23414_g1,c103960_g1,c51806_g1,c125390_g1,c41119_g1,c96878_g1,c26300_g1,c119656_g1,c44147_g1,c8491_g1,c127731_g1,c71106_g1,c92446_g1,c96293_g1,c71165_g1,c4631_g1,c36490_g1,c76856_g1,c50596_g1,c62246_g2,c62246_g1,c8437_g1,c15299_g1,c61075_g1,c13853_g1,c98753_g1,c22149_g1,c110668_g1,c845_g1,c98176_g1,c1241_g1,c94812_g1,c124057_g1…
Environmental Information Processing	Membrane transport	Bacterial secretion system	ko03070	15	c11390_g1,c120861_g1,c69866_g1,c30403_g1,c64227_g1,c68374_g1,c68263_g1,c10205_g1,c55965_g2,c61484_g1,c29087_g1,c79090_g1,c56669_g1,c43396_g1,c64358_g1
Environmental Information Processing	Signal transduction	AMPK signaling pathway	ko04152	123	c20500_g1,c69638_g8,c71256_g2,c104220_g1,c68602_g1,c101736_g1,c71177_g3,c90603_g1,c107364_g1,c90457_g1,c63294_g1,c116642_g1,c85457_g1,c39691_g1,c69120_g1,c67838_g2,c48999_g1,c59078_g1,c105547_g1,c70125_g1,c69652_g1,c113825_g1,c54596_g1,c91364_g1,c66893_g1,c98000_g1,c65834_g1,c57609_g2,c66155_g1,c15587_g1,c25404_g1,c22600_g1,c122023_g1,c25034_g1,c64063_g2,c86132_g1,c104467_g1,c94245_g1,c73547_g1,c…
Environmental Information Processing	Signal transduction	Calcium signaling pathway	ko04020	62	c2462_g1,c70337_g1,c36120_g1,c73864_g1,c11619_g1,c73177_g1,c69568_g1,c37260_g1,c70629_g1,c70141_g8,c76104_g1,c53826_g2,c58908_g1,c56254_g1,c87211_g1,c65139_g2,c114364_g1,c73806_g1,c115937_g1,c70527_g2,c70167_g1,c68109_g3,c85397_g1,c64558_g1,c365_g1,c70167_g4,c70051_g2,c14534_g1,c96195_g1,c59865_g2,c58231_g1,c18225_g1,c49353_g1,c127873_g1,c58814_g1,c59284_g1,c70527_g1,c22184_g1,c40219_g1,c65139_g1…
Environmental Information Processing	Signal transduction	ErbB signaling pathway	ko04012	31	c49429_g1,c66351_g1,c71864_g1,c69834_g1,c50501_g1,c73864_g1,c123351_g1,c2057_g1,c47743_g1,c67420_g1,c50403_g1,c71578_g1,c61833_g1,c61132_g1,c94245_g1,c120647_g1,c70679_g2,c86132_g1,c66909_g1,c71138_g1,c91364_g1,c10356_g1,c69323_g1,c79266_g1,c27347_g1,c68255_g2,c65834_g1,c122225_g1,c58412_g1,c36041_g1,c64010_g1
Environmental Information Processing	Signal transduction	FoxO signaling pathway	ko04068	56	c67688_g1,c69834_g1,c11365_g1,c71864_g1,c37267_g1,c57677_g1,c48674_g1,c54270_g1,c64129_g2,c50403_g1,c70723_g1,c44793_g2,c52133_g1,c63390_g1,c44684_g1,c68714_g6,c38615_g2,c114228_g1,c27347_g1,c86192_g1,c11608_g1,c66909_g1,c120124_g1,c53678_g1,c66075_g2,c397_g1,c33659_g1,c76377_g1,c68449_g3,c49226_g1,c3191_g1,c38615_g1,c102156_g1,c102699_g1,c66351_g1,c72019_g1,c127831_g1,c5737_g1,c123351_g1,c67800_…
Environmental Information Processing	Signal transduction	HIF-1 signaling pathway	ko04066	73	c66909_g1,c419_g2,c65174_g1,c24040_g1,c70402_g1,c84958_g1,c67920_g1,c24152_g1,c68130_g1,c67214_g1,c120501_g1,c78358_g1,c66590_g1,c86843_g1,c100093_g1,c30962_g1,c62861_g1,c96383_g1,c66048_g1,c110128_g1,c23728_g1,c55572_g1,c62861_g2,c71152_g2,c64010_g1,c59996_g1,c123351_g1,c92170_g1,c46396_g1,c31093_g1,c71138_g1,c27347_g1,c89749_g1,c54802_g2,c34016_g1,c127523_g1,c69834_g1,c73864_g1,c20390_g1,c10026…
Environmental Information Processing	Signal transduction	Hedgehog signaling pathway	ko04340	20	c58412_g1,c66949_g1,c59136_g2,c114675_g1,c59136_g1,c79266_g1,c69323_g1,c120401_g1,c70792_g2,c44793_g2,c67420_g1,c47743_g1,c120647_g1,c61833_g1,c71578_g1,c50501_g1,c62546_g1,c49429_g1,c2057_g1,c70454_g1
Environmental Information Processing	Signal transduction	Hippo signaling pathway	ko04390	64	c66398_g1,c54487_g1,c69323_g1,c39036_g1,c87528_g1,c46240_g1,c67107_g1,c70908_g3,c68262_g2,c68262_g3,c62546_g1,c71578_g1,c61833_g1,c109285_g1,c85375_g1,c91463_g1,c16506_g1,c52751_g1,c38235_g1,c59005_g1,c58412_g1,c54487_g2,c65747_g1,c120647_g1,c47743_g1,c67420_g1,c67987_g1,c44793_g2,c64348_g3,c8259_g1,c38184_g1,c70792_g2,c15587_g1,c29692_g1,c48999_g1,c67838_g2,c18152_g1,c50258_g1,c53091_g1,c24595_g…
Environmental Information Processing	Signal transduction	Hippo signaling pathway -fly	ko04391	40	c76585_g1,c85375_g1,c91463_g1,c70908_g1,c66791_g1,c83985_g1,c41625_g1,c38235_g1,c65917_g1,c52751_g1,c59403_g2,c66648_g2,c52673_g1,c70908_g2,c59005_g1,c65939_g1,c29998_g1,c44139_g1,c23438_g1,c8259_g1,c64348_g3,c38184_g1,c67987_g1,c44793_g2,c64063_g2,c15587_g1,c70792_g2,c39036_g1,c46240_g1,c87528_g1,c18152_g1,c67838_g2,c48999_g1,c68262_g2,c70908_g3,c67107_g1,c68262_g3,c59403_g1,c71177_g3,c24595_g1
Environmental Information Processing	Signal transduction	MAPK signaling pathway	ko04010	110	c69655_g1,c93340_g1,c46249_g1,c91274_g1,c50403_g1,c66616_g1,c71864_g1,c69834_g1,c100303_g1,c101690_g1,c21372_g1,c125045_g1,c60126_g1,c114917_g1,c87445_g1,c65647_g1,c3802_g1,c90017_g1,c85832_g1,c117763_g1,c94993_g1,c70167_g4,c20635_g1,c47141_g1,c54392_g1,c27347_g1,c119697_g1,c61132_g1,c66616_g2,c70679_g2,c71160_g1,c47141_g2,c27868_g2,c54646_g1,c43159_g1,c67972_g2,c38704_g1,c7564_g1,c65545_g4,c6635…
Environmental Information Processing	Signal transduction	MAPK signaling pathway - fly	ko04013	14	c68255_g2,c123351_g1,c27347_g1,c69834_g1,c71864_g1,c10356_g1,c66351_g1,c66909_g1,c70679_g2,c64010_g1,c61132_g1,c36041_g1,c50403_g1,c122225_g1
Environmental Information Processing	Signal transduction	MAPK signaling pathway - yeast	ko04011	12	c114749_g1,c6437_g1,c63167_g4,c112986_g1,c87414_g1,c67043_g1,c102345_g1,c96631_g1,c63167_g5,c95754_g1,c59538_g1,c102729_g1
Environmental Information Processing	Signal transduction	NF-kappa B signaling pathway	ko04064	21	c57895_g1,c55023_g1,c117976_g1,c57803_g1,c54682_g1,c67094_g1,c66075_g2,c89250_g1,c72758_g1,c124556_g1,c126976_g1,c101154_g1,c68415_g1,c100612_g1,c24145_g1,c64239_g1,c61825_g1,c68219_g1,c62884_g1,c65162_g2,c122343_g1
Environmental Information Processing	Signal transduction	Notch signaling pathway	ko04330	13	c109303_g1,c71052_g1,c58557_g3,c58557_g1,c69388_g1,c50532_g1,c66465_g1,c70003_g2,c122587_g1,c50532_g2,c51328_g1,c58557_g2,c71027_g2
Environmental Information Processing	Signal transduction	PI3K-Akt signaling pathway	ko04151	151	c76585_g1,c47141_g1,c71138_g1,c116_g1,c59158_g2,c59403_g2,c66648_g2,c65647_g1,c65917_g1,c49226_g1,c69638_g7,c122500_g1,c44139_g1,c69834_g1,c49429_g1,c43837_g1,c2057_g1,c65939_g1,c66616_g1,c50285_g1,c50403_g1,c86132_g1,c91364_g1,c15587_g1,c25404_g1,c69120_g1,c18152_g1,c79795_g1,c71403_g3,c24562_g1,c70125_g1,c64864_g1,c66351_g1,c71177_g3,c70679_g2,c66616_g2,c43169_g1,c61132_g1,c90603_g1,c66909_g1,c…
Environmental Information Processing	Signal transduction	Phosphatidylinositol signaling system	ko04070	47	c49794_g1,c83794_g1,c104306_g1,c26784_g1,c3698_g1,c118772_g1,c49353_g2,c70141_g6,c69638_g6,c68042_g1,c25675_g1,c45277_g1,c124505_g1,c106372_g1,c50433_g1,c59865_g1,c68793_g2,c127455_g1,c49353_g1,c59263_g1,c89421_g1,c59865_g2,c14534_g1,c59263_g2,c114138_g1,c126241_g1,c115937_g1,c85397_g1,c61897_g1,c69638_g5,c115376_g1,c84040_g1,c53678_g1,c76104_g1,c58908_g1,c87211_g1,c68125_g1,c70723_g1,c123607_g1,…
Environmental Information Processing	Signal transduction	Plant hormone signal transduction	ko04075	160	c7110_g1,c53578_g1,c39317_g1,c9199_g1,c49765_g2,c70133_g1,c66957_g1,c62666_g1,c64379_g1,c69990_g1,c891_g1,c99633_g1,c4267_g1,c63277_g1,c125031_g1,c66015_g1,c6860_g1,c17843_g1,c108095_g1,c100327_g1,c92843_g1,c102398_g1,c60461_g3,c45272_g1,c70731_g3,c63084_g1,c34275_g1,c54912_g1,c58933_g1,c57219_g2,c64652_g1,c3745_g1,c71210_g3,c84952_g1,c125807_g1,c70731_g2,c114594_g1,c49765_g1,c68811_g4,c1448_g1,c…
Environmental Information Processing	Signal transduction	Rap1 signaling pathway	ko04015	61	c123351_g1,c70908_g3,c66351_g1,c61132_g1,c106372_g1,c70679_g2,c66616_g2,c59865_g1,c127455_g1,c38044_g1,c47141_g2,c39960_g1,c68255_g2,c70141_g6,c54332_g1,c10356_g1,c25675_g1,c75990_g1,c85213_g1,c64010_g1,c64506_g1,c49794_g1,c122225_g1,c112986_g1,c26784_g1,c36041_g1,c36120_g1,c123094_g1,c29998_g1,c79752_g1,c66616_g1,c14318_g1,c44466_g1,c530_g1,c70141_g8,c102729_g1,c71864_g1,c69834_g1,c64976_g1,c589…
Environmental Information Processing	Signal transduction	Ras signaling pathway	ko04014	54	c122225_g1,c112986_g1,c26784_g1,c103768_g1,c36041_g1,c75990_g1,c101822_g1,c64010_g1,c49794_g1,c64506_g1,c25675_g1,c10356_g1,c68255_g2,c70141_g6,c59865_g1,c127455_g1,c47141_g2,c38044_g1,c61132_g1,c106372_g1,c70679_g2,c66616_g2,c109376_g1,c66351_g1,c63402_g2,c33558_g1,c123351_g1,c3902_g1,c65647_g1,c69765_g1,c59865_g2,c54066_g2,c66909_g1,c27347_g1,c19599_g1,c47141_g1,c115937_g1,c113998_g1,c80331_g1,…
Environmental Information Processing	Signal transduction	TGF-beta signaling pathway	ko04350	38	c71138_g1,c66909_g1,c112229_g1,c55907_g1,c54802_g2,c53092_g1,c113160_g1,c65917_g1,c31540_g1,c69834_g1,c102729_g1,c64063_g2,c60729_g1,c67987_g1,c50403_g1,c78406_g1,c94245_g1,c66541_g1,c86132_g1,c91364_g1,c68255_g2,c65834_g1,c51359_g1,c70400_g1,c112986_g1,c87528_g1,c64010_g1,c68262_g3,c127881_g1,c123351_g1,c67107_g1,c49150_g1,c68262_g2,c100211_g1,c101278_g1,c54802_g1,c61132_g1,c70679_g2
Environmental Information Processing	Signal transduction	TNF signaling pathway	ko04668	15	c61132_g1,c64010_g1,c70679_g2,c36041_g1,c50403_g1,c123351_g1,c52057_g1,c68255_g2,c78874_g1,c66909_g1,c102110_g1,c66351_g1,c10356_g1,c69834_g1,c27347_g1
Environmental Information Processing	Signal transduction	Two-component system	ko02020	43	c70947_g1,c115348_g1,c83126_g1,c67392_g1,c66128_g1,c73340_g1,c10168_g1,c86585_g1,c70021_g1,c123824_g1,c52930_g1,c103329_g1,c71655_g1,c121672_g1,c66553_g1,c111426_g1,c85998_g1,c70947_g4,c7989_g1,c50252_g1,c84094_g1,c86747_g1,c114463_g1,c70947_g3,c100649_g1,c119256_g1,c96631_g1,c71423_g5,c106135_g1,c46051_g1,c64187_g1,c64611_g1,c58234_g1,c119122_g1,c89225_g1,c61750_g1,c440_g1,c119549_g1,c77150_g1,c…
Environmental Information Processing	Signal transduction	VEGF signaling pathway	ko04370	38	c127873_g1,c123351_g1,c66351_g1,c59284_g1,c70527_g1,c61132_g1,c70679_g2,c66616_g2,c47141_g2,c38044_g1,c68255_g2,c67624_g1,c67801_g1,c10356_g1,c64506_g1,c64010_g1,c66410_g2,c122225_g1,c67501_g1,c36041_g1,c66616_g1,c14318_g1,c71864_g1,c69834_g1,c64976_g1,c113998_g1,c80331_g1,c50403_g1,c70167_g1,c70527_g2,c70167_g4,c66909_g1,c27347_g1,c47141_g1,c54066_g2,c70051_g2,c65647_g1,c58231_g1
Environmental Information Processing	Signal transduction	Wnt signaling pathway	ko04310	76	c67119_g1,c62884_g1,c65391_g1,c38044_g1,c71578_g1,c61833_g1,c127873_g1,c68910_g1,c67119_g2,c112986_g1,c67501_g1,c62453_g1,c112304_g1,c67905_g1,c69323_g1,c67624_g1,c51359_g1,c67420_g1,c47743_g1,c113998_g1,c44793_g2,c80331_g1,c64976_g1,c120647_g1,c66541_g1,c14318_g1,c58231_g1,c58412_g1,c53092_g1,c68415_g1,c70051_g2,c109478_g1,c54066_g2,c70167_g1,c70527_g2,c51328_g1,c47141_g2,c100211_g1,c101278_g1,c…
Environmental Information Processing	Signal transduction	cAMP signaling pathway	ko04024	64	c47141_g1,c19599_g1,c67162_g2,c27347_g1,c115937_g1,c25825_g1,c66873_g1,c65647_g1,c59865_g2,c69834_g1,c102729_g1,c67162_g1,c109501_g1,c66616_g1,c36120_g1,c73864_g1,c50403_g1,c111383_g1,c10356_g1,c25675_g1,c68255_g2,c36041_g1,c26784_g1,c49794_g1,c64506_g1,c75990_g1,c29692_g1,c50258_g1,c66351_g1,c106925_g1,c3902_g1,c47141_g2,c127455_g1,c43152_g1,c66616_g2,c70679_g2,c106372_g1,c61132_g1,c53091_g1,c66…
Environmental Information Processing	Signal transduction	cGMP - PKG signaling pathway	ko04022	76	c69834_g1,c70629_g1,c102729_g1,c36120_g1,c73177_g1,c70337_g1,c65139_g2,c114364_g1,c50403_g1,c70167_g4,c27347_g1,c115937_g1,c66873_g1,c25825_g1,c96195_g1,c59865_g2,c66351_g1,c59284_g1,c70527_g1,c50258_g1,c127455_g1,c32238_g1,c43152_g1,c106372_g1,c74437_g1,c61132_g1,c53091_g1,c40219_g1,c70679_g2,c10356_g1,c25675_g1,c68255_g2,c65098_g1,c66410_g2,c26784_g1,c36041_g1,c29692_g1,c68109_g2,c49794_g1,c701…
Environmental Information Processing	Signal transduction	mTOR signaling pathway	ko04150	42	c64677_g1,c91175_g1,c123351_g1,c75830_g1,c61132_g1,c95823_g1,c90603_g1,c70679_g2,c89500_g1,c91364_g1,c65834_g1,c100670_g1,c25404_g1,c68255_g2,c71470_g2,c62782_g1,c79795_g1,c64864_g1,c62861_g2,c64010_g1,c67688_g1,c69834_g1,c57677_g1,c86843_g1,c20390_g1,c71336_g1,c79067_g1,c100269_g1,c50403_g1,c70723_g1,c73547_g1,c62861_g1,c96383_g1,c86132_g1,c94245_g1,c66909_g1,c53678_g1,c71138_g1,c67727_g1,c89904…
Environmental Information Processing	Signaling molecules and interaction	Cell adhesion molecules (CAMs)	ko04514	1	c81186_g1
Environmental Information Processing	Signaling molecules and interaction	Neuroactive ligand-receptor interaction	ko04080	3	c100005_g1,c121303_g1,c71317_g1
Genetic Information Processing	Folding, sorting and degradation	Proteasome	ko03050	61	c68879_g1,c117832_g1,c64265_g2,c46673_g1,c126983_g1,c70922_g1,c70452_g1,c123731_g1,c65901_g1,c67976_g2,c68879_g2,c62613_g1,c57452_g2,c121673_g1,c71802_g1,c33308_g1,c68150_g1,c103798_g1,c4021_g1,c70868_g4,c64213_g1,c68127_g1,c64265_g1,c68312_g1,c69279_g3,c57452_g3,c66268_g1,c3488_g1,c126436_g1,c40542_g1,c57544_g1,c103344_g1,c69683_g1,c32469_g1,c74211_g1,c57451_g1,c66552_g1,c71492_g3,c108724_g1,c12…
Genetic Information Processing	Folding, sorting and degradation	Protein export	ko03060	57	c11390_g1,c78450_g1,c66187_g2,c124783_g1,c10205_g1,c63171_g1,c68622_g1,c61484_g1,c55965_g2,c100077_g1,c70661_g1,c66187_g3,c64358_g1,c57977_g1,c71676_g1,c89763_g1,c50020_g1,c90675_g1,c3898_g1,c68374_g1,c40121_g1,c115743_g1,c79090_g1,c29087_g1,c79695_g1,c43396_g1,c90525_g1,c23554_g1,c69476_g1,c9568_g1,c100646_g1,c69866_g1,c86447_g1,c69493_g1,c64227_g1,c30403_g1,c97533_g1,c21988_g1,c68263_g1,c61978_…
Genetic Information Processing	Folding, sorting and degradation	Protein processing in endoplasmic reticulum	ko04141	300	c96428_g1,c102938_g1,c69837_g1,c61151_g3,c68965_g1,c93340_g1,c61868_g1,c66187_g2,c46249_g1,c71350_g1,c78406_g1,c119697_g1,c69476_g1,c14135_g1,c54802_g2,c58470_g1,c4547_g1,c55010_g1,c125045_g1,c68877_g2,c70907_g1,c74376_g1,c38704_g1,c101514_g1,c106148_g1,c44127_g1,c71160_g1,c77440_g1,c67764_g3,c62984_g1,c67671_g2,c96836_g1,c96270_g1,c62955_g1,c69481_g1,c3271_g1,c60094_g1,c65030_g2,c70188_g2,c69404…
Genetic Information Processing	Folding, sorting and degradation	RNA degradation	ko03018	109	c127098_g1,c61616_g1,c85520_g1,c85550_g1,c58123_g2,c72308_g1,c16599_g1,c68267_g1,c33010_g1,c58227_g2,c115308_g1,c64655_g1,c49748_g1,c46712_g1,c57655_g1,c72236_g1,c99473_g1,c48172_g2,c55129_g1,c116225_g1,c121923_g1,c17106_g1,c69504_g4,c53273_g1,c101924_g1,c34016_g1,c62717_g1,c22932_g1,c127523_g1,c64481_g1,c40198_g1,c123495_g1,c79687_g1,c16705_g1,c91509_g1,c56357_g1,c63258_g1,c88504_g1,c22471_g1,c1…
Genetic Information Processing	Folding, sorting and degradation	SNARE interactions in vesicular transport	ko04130	28	c68071_g1,c47372_g1,c14441_g1,c62680_g2,c37753_g1,c80183_g1,c64443_g1,c65800_g2,c64786_g2,c64554_g1,c42470_g1,c75153_g1,c64786_g1,c58553_g1,c62708_g1,c63416_g1,c55699_g1,c64377_g1,c22242_g1,c46377_g1,c66476_g1,c56369_g1,c66416_g1,c62860_g2,c65440_g1,c50923_g1,c102974_g1,c62680_g1
Genetic Information Processing	Folding, sorting and degradation	Sulfur relay system	ko04122	9	c48871_g1,c100255_g1,c56028_g1,c70058_g2,c109920_g1,c62655_g1,c70805_g2,c53874_g1,c66052_g1
Genetic Information Processing	Folding, sorting and degradation	Ubiquitin mediated proteolysis	ko04120	129	c70670_g1,c60787_g1,c78406_g1,c63390_g1,c64918_g1,c71330_g2,c65740_g1,c7387_g1,c100848_g1,c65400_g1,c54802_g2,c63382_g4,c71535_g1,c67815_g1,c62056_g1,c56702_g1,c82955_g1,c67119_g3,c74376_g1,c78453_g1,c64915_g1,c77440_g1,c71535_g2,c67606_g1,c15858_g1,c1996_g1,c70400_g1,c3271_g1,c51445_g1,c64787_g1,c15739_g1,c71524_g1,c54783_g1,c51069_g1,c102026_g1,c121771_g1,c32951_g1,c66541_g1,c94762_g1,c68362_g1…
Genetic Information Processing	Replication and repair	Base excision repair	ko03410	37	c69241_g1,c39452_g1,c48179_g1,c65679_g2,c62318_g1,c56942_g1,c47640_g1,c58455_g1,c55213_g1,c48867_g1,c67126_g1,c40720_g1,c73073_g1,c69474_g1,c33830_g1,c62379_g1,c70825_g3,c36492_g1,c65166_g1,c41851_g1,c45178_g1,c69636_g1,c127270_g1,c54363_g1,c81762_g1,c56119_g1,c92694_g1,c71407_g1,c64157_g1,c44915_g1,c57929_g1,c24510_g1,c120581_g1,c97907_g1,c45215_g1,c70825_g1,c65615_g1
Genetic Information Processing	Replication and repair	DNA replication	ko03030	55	c61603_g1,c82330_g1,c79749_g1,c67921_g1,c69241_g1,c123508_g1,c47640_g1,c71269_g1,c81881_g1,c62318_g1,c67220_g1,c54695_g2,c2279_g1,c65679_g2,c62379_g1,c62333_g1,c66274_g1,c94387_g1,c70825_g3,c46252_g1,c67126_g1,c73073_g1,c55844_g1,c45423_g1,c61374_g1,c64706_g1,c67921_g2,c64345_g1,c74516_g1,c56720_g1,c41851_g1,c49558_g1,c45178_g1,c43205_g1,c45005_g1,c69084_g1,c110713_g1,c64706_g2,c66613_g1,c20196_g…
Genetic Information Processing	Replication and repair	Fanconi anemia pathway	ko03460	38	c66274_g1,c32743_g1,c60291_g1,c49746_g1,c58792_g1,c69315_g1,c61374_g1,c65652_g1,c126663_g1,c56619_g1,c34421_g1,c64522_g1,c63634_g2,c61603_g1,c53917_g1,c50455_g1,c120493_g1,c34042_g1,c63634_g1,c37003_g1,c66087_g2,c85465_g1,c71488_g1,c64499_g1,c43052_g1,c97554_g1,c83240_g1,c33891_g1,c105425_g1,c61771_g2,c75040_g1,c70998_g1,c43205_g1,c70599_g2,c66087_g1,c70501_g2,c64499_g2,c42532_g1
Genetic Information Processing	Replication and repair	Homologous recombination	ko03440	34	c64499_g2,c62213_g1,c70599_g2,c43205_g1,c75040_g1,c59054_g1,c33891_g1,c97554_g1,c83240_g1,c70868_g4,c105425_g1,c90214_g1,c57597_g2,c43052_g1,c64499_g1,c34042_g1,c63634_g1,c113850_g1,c67074_g1,c104411_g1,c58844_g1,c69241_g1,c63634_g2,c64522_g1,c61603_g1,c82330_g1,c56619_g1,c126663_g1,c49746_g1,c62355_g1,c61374_g1,c67126_g1,c66274_g1,c62333_g1
Genetic Information Processing	Replication and repair	Mismatch repair	ko03430	33	c61771_g2,c64499_g1,c80152_g1,c71509_g1,c64157_g1,c42532_g1,c69610_g3,c64499_g2,c42903_g1,c10148_g1,c64706_g2,c43205_g1,c75252_g1,c45005_g1,c66903_g1,c49558_g1,c100810_g1,c42188_g1,c64706_g1,c61374_g1,c10148_g2,c93090_g1,c67126_g1,c119538_g1,c62333_g1,c66274_g1,c62318_g1,c60601_g1,c56820_g1,c69241_g1,c119938_g1,c61603_g1,c82330_g1
Genetic Information Processing	Replication and repair	Non-homologous end-joining	ko03450	6	c62379_g1,c53482_g1,c45178_g1,c53482_g2,c54363_g1,c62213_g1
Genetic Information Processing	Replication and repair	Nucleotide excision repair	ko03420	56	c60291_g1,c70825_g3,c48978_g1,c72161_g1,c66274_g1,c73073_g1,c67126_g1,c61374_g1,c65652_g1,c64706_g1,c61603_g1,c69641_g1,c54802_g1,c100211_g1,c69241_g1,c78453_g1,c47640_g1,c61151_g1,c71040_g1,c127881_g1,c65679_g2,c62318_g1,c31477_g2,c64157_g1,c50955_g1,c31477_g1,c67815_g1,c54802_g2,c71509_g1,c125691_g1,c54952_g1,c47886_g1,c64499_g1,c14135_g1,c70825_g1,c100267_g1,c120581_g1,c64835_g1,c65843_g2,c615…
Genetic Information Processing	Transcription	Basal transcription factors	ko03022	33	c58310_g1,c66071_g3,c63265_g1,c32081_g1,c100163_g1,c66535_g1,c54952_g1,c47886_g1,c49703_g2,c68750_g2,c64252_g2,c50955_g1,c69968_g3,c66883_g1,c65320_g1,c65843_g2,c61546_g2,c51697_g1,c32814_g2,c64565_g1,c69641_g1,c46709_g1,c83204_g1,c32814_g1,c49703_g1,c56488_g1,c58046_g1,c72161_g1,c48978_g1,c56488_g2,c64874_g1,c109298_g1,c72053_g1
Genetic Information Processing	Transcription	RNA polymerase	ko03020	33	c53718_g1,c74907_g1,c4532_g1,c59248_g1,c119300_g1,c64043_g1,c29636_g1,c66218_g8,c66596_g1,c32915_g1,c67303_g1,c65263_g5,c65829_g2,c109443_g1,c65829_g1,c39430_g1,c99328_g1,c62962_g1,c48529_g2,c65608_g1,c58283_g1,c97209_g1,c102141_g1,c33923_g1,c60100_g1,c37750_g1,c69102_g4,c64302_g1,c84609_g1,c16635_g1,c13488_g1,c91153_g1,c7099_g1
Genetic Information Processing	Transcription	Spliceosome	ko03040	268	c51884_g1,c70302_g1,c122587_g1,c69394_g2,c70726_g1,c45594_g1,c19793_g1,c36035_g1,c74578_g1,c20635_g1,c25932_g1,c68867_g1,c50532_g1,c66353_g1,c3802_g1,c21372_g1,c107917_g1,c42801_g1,c109939_g1,c65178_g1,c27868_g2,c60333_g1,c62402_g1,c64206_g1,c64014_g1,c61148_g2,c51899_g1,c69863_g1,c106644_g1,c19707_g1,c65579_g1,c109303_g1,c66486_g1,c71217_g1,c58858_g1,c62268_g1,c98712_g1,c7479_g1,c52106_g2,c88517…
Genetic Information Processing	Translation	Aminoacyl-tRNA biosynthesis	ko00970	77	c115970_g1,c55029_g2,c70801_g1,c70164_g2,c58693_g1,c61469_g2,c48885_g1,c46421_g1,c70304_g2,c69959_g1,c65631_g1,c67127_g1,c74462_g1,c106519_g1,c100253_g1,c11755_g1,c70315_g1,c68364_g1,c64450_g1,c66701_g1,c26607_g1,c693_g1,c118469_g1,c61511_g2,c66583_g2,c68041_g1,c83997_g1,c73851_g1,c87864_g1,c69682_g7,c70963_g1,c70795_g1,c90463_g1,c92462_g1,c47654_g1,c71717_g1,c107337_g1,c27110_g1,c66439_g1,c10653…
Genetic Information Processing	Translation	RNA transport	ko03013	181	c66424_g1,c59540_g1,c64569_g2,c82011_g1,c19834_g1,c71470_g2,c71519_g1,c126927_g1,c65552_g1,c20929_g1,c59099_g1,c45586_g1,c91175_g1,c70049_g3,c108950_g1,c93462_g1,c71762_g1,c70049_g1,c70425_g1,c100658_g1,c100162_g1,c67331_g2,c97274_g1,c70220_g1,c40543_g1,c68737_g2,c36219_g1,c60901_g1,c47867_g1,c73215_g1,c20390_g1,c63811_g1,c48769_g1,c79821_g1,c65798_g1,c106532_g1,c117574_g1,c71304_g1,c65683_g1,c64…
Genetic Information Processing	Translation	Ribosome	ko03010	618	c71793_g1,c99426_g1,c68353_g2,c80699_g1,c98188_g1,c113886_g1,c119201_g1,c89006_g1,c63821_g1,c82038_g1,c83827_g1,c94019_g1,c7075_g1,c113439_g1,c117746_g1,c44280_g2,c97014_g1,c72897_g1,c122845_g1,c67130_g1,c81402_g1,c86944_g1,c56245_g1,c110002_g1,c58606_g1,c87970_g1,c61576_g1,c13618_g1,c53833_g1,c86843_g1,c124318_g1,c90325_g1,c99370_g1,c57690_g1,c47032_g1,c62157_g1,c8700_g1,c86967_g1,c62338_g1,c100…
Genetic Information Processing	Translation	Ribosome biogenesis in eukaryotes	ko03008	73	c66674_g3,c66861_g1,c63138_g1,c51976_g2,c68415_g1,c106990_g1,c124821_g1,c57131_g1,c59258_g1,c63023_g1,c70124_g1,c44756_g1,c52971_g1,c75568_g1,c61451_g1,c71012_g1,c692_g1,c64749_g1,c68571_g1,c71304_g1,c70852_g1,c21612_g1,c54447_g1,c69738_g1,c62884_g1,c42667_g1,c82406_g1,c70932_g1,c66632_g1,c66710_g3,c57803_g1,c84086_g1,c70032_g1,c64027_g1,c69161_g1,c68973_g1,c117376_g1,c70472_g1,c61708_g1,c70910_g…
Genetic Information Processing	Translation	mRNA surveillance pathway	ko03015	116	c25825_g1,c54365_g1,c66873_g1,c66791_g1,c65917_g1,c69638_g7,c68167_g1,c71762_g1,c45262_g1,c61995_g1,c52849_g1,c52630_g1,c68701_g1,c70220_g1,c97274_g1,c66211_g1,c70691_g1,c64063_g2,c65999_g1,c60193_g1,c107488_g1,c109387_g1,c69910_g1,c43837_g1,c79687_g1,c16387_g1,c69120_g1,c79880_g1,c67838_g2,c66256_g1,c48999_g1,c53851_g1,c19707_g1,c58570_g1,c105547_g1,c70125_g1,c66486_g1,c29692_g1,c54976_g1,c15587…
Metabolism	Amino acid metabolism	Alanine, aspartate and glutamate metabolism	ko00250	100	c35465_g1,c101139_g1,c105129_g1,c34364_g1,c44678_g1,c29194_g1,c90436_g1,c71543_g1,c102931_g1,c68072_g1,c85432_g1,c58234_g1,c33494_g1,c22814_g1,c26374_g1,c67841_g1,c71543_g3,c69922_g1,c70947_g4,c10826_g1,c90812_g1,c20991_g1,c69059_g1,c7989_g1,c118042_g1,c92979_g1,c57156_g1,c104480_g1,c65643_g1,c101667_g1,c70473_g1,c73340_g1,c79942_g1,c118747_g1,c56168_g2,c103329_g1,c67149_g1,c119392_g1,c46274_g1,c…
Metabolism	Amino acid metabolism	Arginine and proline metabolism	ko00330	128	c59181_g1,c119549_g1,c440_g1,c110395_g1,c71850_g1,c56168_g1,c84110_g1,c68870_g1,c62931_g1,c67135_g2,c81075_g1,c127366_g1,c45388_g1,c41309_g1,c63854_g1,c121672_g1,c57186_g1,c111426_g1,c67165_g1,c105959_g1,c70947_g1,c67032_g1,c48960_g1,c61919_g1,c66236_g1,c120900_g1,c63429_g1,c70021_g1,c86585_g1,c77696_g1,c55132_g1,c107234_g1,c124916_g1,c108082_g1,c43204_g2,c70569_g1,c65041_g1,c35465_g1,c115866_g1,…
Metabolism	Amino acid metabolism	Cysteine and methionine metabolism	ko00270	142	c72623_g1,c81737_g1,c67204_g1,c22896_g1,c127123_g1,c48980_g1,c56465_g1,c57063_g1,c67261_g3,c83614_g1,c105688_g1,c49514_g1,c77696_g1,c87682_g1,c70075_g1,c67750_g1,c126426_g1,c66309_g1,c11167_g1,c51388_g1,c64526_g1,c94285_g1,c56168_g1,c80812_g1,c68472_g1,c60999_g1,c67135_g2,c70058_g2,c46020_g1,c2174_g2,c66586_g2,c45388_g1,c100143_g1,c41150_g1,c71849_g1,c75376_g1,c66417_g1,c68567_g1,c8755_g1,c26078_…
Metabolism	Amino acid metabolism	Glycine, serine and threonine metabolism	ko00260	95	c62900_g1,c50423_g1,c71266_g1,c67464_g1,c16579_g1,c65733_g1,c17999_g1,c67174_g2,c3219_g1,c50640_g1,c68040_g1,c119181_g1,c66348_g3,c66121_g1,c62799_g2,c38641_g1,c3977_g1,c55670_g1,c91320_g1,c72873_g1,c55173_g1,c62776_g1,c48136_g1,c116025_g1,c69499_g1,c73796_g1,c93199_g1,c86334_g1,c125069_g1,c67137_g2,c38929_g1,c66309_g1,c86961_g1,c64526_g1,c7611_g1,c67174_g1,c114238_g1,c63994_g1,c69411_g1,c66348_g…
Metabolism	Amino acid metabolism	Histidine metabolism	ko00340	43	c124916_g1,c92644_g1,c58221_g1,c66721_g3,c66336_g1,c78472_g1,c51663_g1,c81301_g1,c68426_g1,c103145_g1,c115866_g1,c66953_g1,c76240_g1,c65025_g1,c81576_g1,c73852_g1,c90755_g1,c66721_g1,c122309_g1,c97788_g1,c115461_g1,c46578_g1,c77783_g1,c68799_g1,c62448_g4,c62448_g1,c85666_g1,c54907_g1,c110349_g1,c56124_g1,c56460_g1,c106654_g1,c43636_g1,c60003_g1,c83379_g1,c106253_g1,c62448_g2,c48960_g1,c6929_g1,c6…
Metabolism	Amino acid metabolism	Lysine biosynthesis	ko00300	17	c44155_g2,c74134_g1,c65124_g1,c63946_g1,c68515_g1,c84174_g1,c67585_g1,c66953_g1,c103102_g1,c88603_g1,c67102_g1,c66955_g1,c66748_g2,c66309_g1,c44155_g1,c64526_g1,c118492_g1
Metabolism	Amino acid metabolism	Lysine degradation	ko00310	51	c104781_g1,c78472_g1,c85676_g1,c66721_g3,c58221_g1,c103145_g1,c124916_g1,c103953_g1,c111709_g1,c104023_g1,c110513_g1,c118652_g1,c88572_g1,c26374_g1,c118681_g1,c25613_g1,c6807_g1,c97788_g1,c122309_g1,c76240_g1,c67101_g1,c81576_g1,c66953_g1,c115866_g1,c66721_g1,c90755_g1,c56460_g1,c56124_g1,c110349_g1,c54907_g1,c106654_g1,c62448_g4,c89055_g1,c68799_g1,c70241_g1,c71373_g1,c71655_g1,c62448_g1,c100050…
Metabolism	Amino acid metabolism	Phenylalanine metabolism	ko00360	115	c7471_g1,c62448_g2,c52131_g1,c42251_g1,c68756_g1,c39313_g1,c77696_g1,c50075_g2,c56351_g1,c58958_g1,c117508_g1,c68021_g2,c72077_g1,c66808_g1,c31719_g1,c90804_g1,c41987_g1,c67174_g2,c112432_g1,c42427_g1,c81556_g1,c65027_g1,c100433_g1,c100959_g1,c63760_g1,c78474_g1,c44945_g2,c108120_g1,c67678_g2,c73852_g1,c87415_g1,c81549_g1,c21971_g1,c58835_g1,c123986_g1,c51244_g1,c44492_g2,c82568_g1,c92644_g1,c837…
Metabolism	Amino acid metabolism	Phenylalanine, tyrosine and tryptophan biosynthesis	ko00400	59	c66808_g1,c18251_g1,c57114_g1,c68056_g1,c58007_g1,c61757_g2,c116613_g1,c57156_g1,c112432_g1,c63760_g1,c118146_g1,c70750_g1,c104849_g1,c65733_g1,c67193_g1,c67137_g1,c63247_g2,c108382_g1,c22003_g1,c56554_g1,c77696_g1,c43212_g1,c31612_g1,c81479_g1,c56168_g2,c56351_g1,c118747_g1,c10033_g1,c67059_g1,c83753_g1,c67137_g2,c8035_g1,c52422_g1,c54372_g1,c65861_g2,c101956_g1,c68426_g1,c56168_g1,c85205_g1,c61…
Metabolism	Amino acid metabolism	Tryptophan metabolism	ko00380	75	c71373_g1,c75670_g1,c62448_g1,c68799_g1,c62448_g4,c22524_g1,c115461_g1,c88439_g1,c43510_g2,c56124_g1,c66367_g2,c88630_g1,c80268_g1,c108301_g1,c71373_g2,c102699_g1,c102156_g1,c66128_g1,c101178_g1,c62448_g3,c29656_g1,c42411_g1,c29968_g1,c111709_g1,c103953_g1,c104023_g1,c110513_g1,c124916_g1,c86192_g1,c22524_g2,c11608_g1,c38615_g1,c78472_g1,c79535_g1,c58221_g1,c90755_g1,c120040_g1,c115866_g1,c66953_…
Metabolism	Amino acid metabolism	Tyrosine metabolism	ko00350	87	c43044_g1,c120529_g1,c26374_g1,c22814_g1,c104976_g1,c85432_g1,c32995_g1,c76891_g1,c52422_g1,c50111_g1,c107403_g1,c85273_g1,c69798_g1,c28960_g1,c20215_g1,c57083_g1,c62946_g1,c68426_g1,c21882_g1,c38261_g1,c35465_g1,c120669_g1,c19195_g1,c98527_g1,c119392_g1,c81844_g1,c6929_g1,c10033_g1,c56168_g2,c83496_g1,c18579_g1,c91286_g1,c118747_g1,c56554_g1,c22003_g1,c57156_g1,c88434_g1,c66326_g2,c58142_g1,c105…
Metabolism	Amino acid metabolism	Valine, leucine and isoleucine biosynthesis	ko00290	34	c72873_g1,c91272_g1,c48824_g1,c8650_g1,c4293_g1,c118199_g1,c18339_g1,c67464_g1,c100839_g1,c55011_g1,c43973_g1,c27126_g1,c64607_g1,c59626_g1,c43567_g1,c61407_g3,c119572_g1,c108868_g1,c118919_g1,c57230_g1,c69596_g1,c26210_g1,c80795_g1,c85588_g1,c122954_g1,c69010_g1,c43227_g1,c80087_g1,c69621_g3,c23987_g1,c31753_g1,c17026_g1,c57553_g2,c16649_g1
Metabolism	Amino acid metabolism	Valine, leucine and isoleucine degradation	ko00280	88	c68268_g1,c65638_g5,c66721_g1,c109462_g1,c54116_g1,c81576_g1,c112575_g1,c119572_g1,c122309_g1,c26053_g1,c97788_g1,c111340_g1,c69411_g1,c70563_g2,c70563_g1,c87428_g1,c57230_g1,c67472_g1,c17026_g1,c103145_g1,c23987_g1,c66721_g3,c48960_g1,c51630_g1,c106253_g1,c61084_g1,c33601_g1,c99720_g1,c92428_g1,c4440_g1,c91272_g1,c89974_g1,c71655_g1,c118653_g1,c54362_g1,c106654_g1,c110349_g1,c125066_g1,c54907_g1…
Metabolism	Biosynthesis of other secondary metabolites	Aflatoxin biosynthesis	ko00254	4	c122023_g1,c18276_g1,c104467_g1,c112091_g1
Metabolism	Biosynthesis of other secondary metabolites	Betalain biosynthesis	ko00965	1	c67871_g1
Metabolism	Biosynthesis of other secondary metabolites	Butirosin and neomycin biosynthesis	ko00524	4	c67920_g1,c78099_g1,c30962_g1,c56670_g1
Metabolism	Biosynthesis of other secondary metabolites	Caffeine metabolism	ko00232	2	c119964_g1,c49967_g1
Metabolism	Biosynthesis of other secondary metabolites	Flavone and flavonol biosynthesis	ko00944	2	c44912_g1,c59958_g1
Metabolism	Biosynthesis of other secondary metabolites	Flavonoid biosynthesis	ko00941	33	c34752_g1,c69936_g1,c53838_g1,c118531_g1,c3370_g1,c45710_g1,c34803_g1,c58786_g1,c65027_g1,c110750_g1,c49425_g1,c14776_g1,c91953_g1,c127796_g1,c1773_g1,c68494_g1,c122977_g1,c64023_g1,c92656_g1,c110795_g1,c63636_g1,c88825_g1,c11737_g1,c94848_g1,c6726_g1,c96084_g1,c63836_g1,c58474_g1,c122151_g1,c100196_g1,c121176_g1,c120028_g1,c71650_g1
Metabolism	Biosynthesis of other secondary metabolites	Glucosinolate biosynthesis	ko00966	3	c118195_g1,c26115_g1,c36052_g1
Metabolism	Biosynthesis of other secondary metabolites	Isoflavonoid biosynthesis	ko00943	2	c34397_g1,c18126_g1
Metabolism	Biosynthesis of other secondary metabolites	Isoquinoline alkaloid biosynthesis	ko00950	33	c81549_g1,c58835_g1,c44492_g2,c85432_g1,c22814_g1,c83753_g1,c69798_g1,c52422_g1,c65861_g2,c67174_g1,c56168_g1,c38261_g1,c35465_g1,c48136_g1,c62946_g1,c57083_g1,c68489_g2,c60683_g1,c22003_g1,c77696_g1,c56554_g1,c480_g1,c56168_g2,c118747_g1,c10033_g1,c66808_g1,c58142_g1,c67174_g2,c57156_g1,c88434_g1,c112432_g1,c63760_g1,c35968_g1
Metabolism	Biosynthesis of other secondary metabolites	Novobiocin biosynthesis	ko00401	9	c66808_g1,c52422_g1,c56351_g1,c68489_g2,c68426_g1,c56554_g1,c22003_g1,c60683_g1,c10033_g1
Metabolism	Biosynthesis of other secondary metabolites	Phenylpropanoid biosynthesis	ko00940	163	c90804_g1,c31719_g1,c72791_g1,c108120_g1,c34803_g1,c100433_g1,c52126_g2,c70855_g3,c67678_g2,c40071_g1,c51734_g1,c1773_g1,c39313_g1,c56972_g1,c58958_g1,c68021_g2,c66836_g3,c76483_g1,c93111_g1,c93935_g1,c47215_g1,c46868_g1,c69018_g2,c120671_g1,c71392_g1,c69644_g1,c39775_g1,c99709_g1,c103484_g1,c116752_g1,c58484_g1,c30796_g1,c100466_g1,c21971_g1,c101973_g1,c74909_g1,c123986_g1,c14496_g1,c78180_g1,c7…
Metabolism	Biosynthesis of other secondary metabolites	Stilbenoid, diarylheptanoid and gingerol biosynthesis	ko00945	15	c100196_g1,c113824_g1,c3370_g1,c64023_g1,c71650_g1,c65027_g1,c58786_g1,c120028_g1,c34803_g1,c1773_g1,c68494_g1,c110795_g1,c34752_g1,c91953_g1,c14776_g1
Metabolism	Biosynthesis of other secondary metabolites	Streptomycin biosynthesis	ko00521	11	c78099_g1,c68727_g1,c84775_g1,c83093_g1,c126949_g1,c30962_g1,c56670_g1,c67920_g1,c68895_g1,c66595_g1,c96634_g1
Metabolism	Biosynthesis of other secondary metabolites	Tropane, piperidine and pyridine alkaloid biosynthesis	ko00960	40	c79113_g1,c43348_g1,c22814_g1,c85432_g1,c44492_g2,c125788_g1,c58835_g1,c81549_g1,c48136_g1,c57083_g1,c68489_g2,c68426_g1,c56168_g1,c35465_g1,c61947_g1,c63971_g1,c60683_g1,c83753_g1,c67174_g1,c52422_g1,c65861_g2,c56168_g2,c56351_g1,c118747_g1,c56554_g1,c22003_g1,c77696_g1,c10033_g1,c57670_g2,c58216_g2,c63760_g1,c59195_g1,c35968_g1,c66808_g1,c58142_g1,c57156_g1,c6965_g1,c88434_g1,c112432_g1,c67174_…
Metabolism	Carbohydrate metabolism	Amino sugar and nucleotide sugar metabolism	ko00520	134	c63051_g1,c20935_g1,c78099_g1,c111702_g1,c60545_g1,c77899_g1,c99565_g1,c68834_g1,c68357_g1,c57839_g1,c15068_g1,c66912_g1,c71097_g1,c100270_g1,c118564_g1,c103894_g1,c80570_g1,c24594_g1,c69119_g1,c40779_g1,c68524_g1,c106389_g1,c92562_g1,c49773_g1,c67319_g1,c68558_g1,c52335_g1,c83629_g1,c118782_g1,c62047_g1,c66369_g1,c79041_g1,c70431_g1,c56114_g2,c17302_g1,c56114_g1,c58202_g1,c101667_g1,c53817_g1,c6…
Metabolism	Carbohydrate metabolism	Ascorbate and aldarate metabolism	ko00053	58	c118782_g1,c48960_g1,c64019_g1,c106253_g1,c17241_g1,c101178_g1,c51257_g1,c62448_g3,c41943_g1,c99929_g1,c57057_g1,c65888_g1,c99565_g1,c62448_g1,c68799_g1,c55078_g1,c89270_g1,c62448_g4,c91705_g1,c9257_g1,c24657_g1,c106654_g1,c67879_g1,c103617_g1,c56124_g1,c56460_g1,c54907_g1,c110349_g1,c90755_g1,c54460_g1,c66721_g1,c68810_g1,c66953_g1,c115866_g1,c47521_g1,c76240_g1,c81576_g1,c71613_g1,c97788_g1,c12…
Metabolism	Carbohydrate metabolism	Butanoate metabolism	ko00650	43	c26374_g1,c64607_g1,c24260_g1,c61407_g3,c43567_g1,c111340_g1,c65317_g2,c63275_g1,c71633_g1,c66534_g1,c111119_g1,c68459_g2,c81382_g1,c65638_g5,c66185_g1,c69669_g1,c31778_g1,c29194_g1,c117489_g1,c99596_g1,c90436_g1,c69010_g1,c119392_g1,c61760_g1,c92428_g1,c66128_g1,c69669_g2,c120669_g1,c52131_g1,c49188_g1,c18339_g1,c100839_g1,c126172_g1,c10826_g1,c43973_g1,c93842_g1,c89055_g1,c118653_g1,c65317_g1,c…
Metabolism	Carbohydrate metabolism	C5-Branched dibasic acid metabolism	ko00660	13	c43567_g1,c31753_g1,c57553_g2,c100839_g1,c61407_g3,c43973_g1,c64607_g1,c80087_g1,c59626_g1,c18339_g1,c8650_g1,c122954_g1,c69010_g1
Metabolism	Carbohydrate metabolism	Citrate cycle (TCA cycle)	ko00020	114	c81530_g1,c68130_g1,c22941_g1,c85802_g1,c74573_g1,c13771_g1,c111709_g1,c54133_g2,c98036_g1,c76986_g1,c118951_g1,c103953_g1,c24040_g1,c69260_g1,c114819_g1,c60814_g2,c72139_g1,c104023_g1,c37478_g1,c42228_g1,c96020_g1,c82649_g1,c68200_g1,c71058_g2,c68200_g2,c108257_g1,c118681_g1,c82749_g1,c79909_g1,c46788_g1,c71058_g3,c70118_g1,c23577_g1,c75917_g1,c66590_g1,c30488_g1,c71152_g2,c8755_g1,c65724_g1,c65…
Metabolism	Carbohydrate metabolism	Fructose and mannose metabolism	ko00051	93	c69119_g1,c40385_g1,c78191_g1,c49142_g1,c66723_g1,c122768_g1,c23910_g1,c113538_g1,c113601_g1,c103894_g1,c100784_g1,c71097_g1,c60686_g1,c52335_g1,c68491_g1,c33851_g1,c64112_g1,c15632_g1,c65833_g1,c95120_g1,c65395_g2,c89001_g1,c71256_g2,c56670_g1,c104220_g1,c93759_g1,c52472_g1,c92772_g1,c78099_g1,c107364_g1,c63294_g1,c60769_g1,c64411_g1,c114244_g1,c118641_g1,c125293_g1,c123809_g1,c59078_g1,c126172_…
Metabolism	Carbohydrate metabolism	Galactose metabolism	ko00052	72	c112996_g1,c6235_g1,c84563_g1,c73638_g1,c36483_g1,c44629_g1,c23910_g1,c80570_g1,c106505_g1,c101478_g1,c70799_g2,c100150_g1,c68931_g1,c28159_g1,c107908_g1,c68558_g1,c66229_g1,c65833_g1,c108964_g1,c95120_g1,c65395_g2,c71256_g2,c56670_g1,c104220_g1,c43313_g1,c48614_g1,c101769_g1,c70799_g1,c49497_g1,c78099_g1,c59048_g1,c68895_g1,c59078_g1,c53152_g1,c116240_g1,c103806_g1,c56436_g1,c54596_g1,c98000_g1,…
Metabolism	Carbohydrate metabolism	Glycolysis / Gluconeogenesis	ko00010	247	c17748_g1,c66751_g1,c34016_g1,c40895_g1,c73725_g1,c104005_g1,c26823_g1,c6235_g1,c110974_g1,c7611_g1,c114238_g1,c44895_g1,c65833_g1,c54133_g1,c59184_g1,c79651_g1,c68491_g1,c32974_g1,c33851_g1,c90126_g1,c50504_g1,c78099_g1,c20553_g1,c69033_g3,c127098_g1,c63294_g1,c27755_g1,c69825_g1,c98279_g1,c65986_g1,c69586_g1,c16751_g1,c48960_g1,c114244_g1,c71256_g2,c72308_g1,c93759_g1,c59860_g1,c33010_g1,c48614…
Metabolism	Carbohydrate metabolism	Glyoxylate and dicarboxylate metabolism	ko00630	155	c17999_g1,c121672_g1,c71655_g1,c106472_g1,c115257_g1,c22896_g1,c67204_g1,c71334_g1,c111426_g1,c62900_g1,c71058_g1,c16579_g1,c125638_g1,c67800_g1,c97741_g1,c113099_g1,c38641_g1,c57063_g1,c127831_g1,c70947_g1,c62471_g1,c55670_g1,c104211_g1,c91320_g1,c127635_g1,c86585_g1,c19903_g1,c70021_g1,c49514_g1,c28080_g1,c108025_g1,c117445_g1,c440_g1,c86961_g1,c119549_g1,c84110_g1,c89451_g1,c16572_g1,c67280_g1…
Metabolism	Carbohydrate metabolism	Inositol phosphate metabolism	ko00562	62	c45277_g1,c77611_g1,c55078_g1,c68042_g1,c69638_g6,c64646_g1,c49353_g2,c84775_g1,c118772_g1,c118641_g1,c58600_g1,c3698_g1,c104306_g1,c83794_g1,c9692_g1,c73501_g1,c9257_g1,c70463_g2,c64411_g1,c114244_g1,c59263_g1,c124907_g1,c60769_g1,c49353_g1,c70463_g1,c41943_g1,c50433_g1,c66595_g1,c65607_g1,c61084_g1,c124505_g1,c33601_g1,c53678_g1,c52669_g1,c34210_g1,c61084_g2,c84040_g1,c69638_g5,c61897_g1,c85397…
Metabolism	Carbohydrate metabolism	Pentose and glucuronate interconversions	ko00040	95	c48960_g1,c95683_g1,c106253_g1,c80127_g1,c109617_g1,c92729_g1,c89467_g1,c119399_g1,c4276_g1,c99565_g1,c111946_g1,c78958_g1,c33621_g1,c106654_g1,c79415_g1,c110349_g1,c54907_g1,c56460_g1,c66721_g1,c51715_g1,c83469_g1,c81576_g1,c115164_g1,c60135_g1,c69758_g1,c80570_g1,c126037_g1,c122309_g1,c71613_g1,c97788_g1,c66723_g1,c62701_g1,c78191_g1,c89227_g1,c95120_g1,c86483_g1,c68558_g1,c100036_g1,c92562_g1,…
Metabolism	Carbohydrate metabolism	Pentose phosphate pathway	ko00030	84	c40385_g1,c69053_g1,c23910_g1,c61172_g1,c113601_g1,c68157_g1,c25511_g1,c63538_g1,c65239_g1,c98160_g1,c64509_g1,c72345_g2,c59184_g1,c68491_g1,c33851_g1,c83994_g1,c100036_g1,c42309_g1,c79944_g1,c119406_g1,c65395_g2,c65833_g1,c15632_g1,c46416_g1,c104220_g1,c93759_g1,c166_g1,c71256_g2,c92772_g1,c103698_g1,c63294_g1,c107364_g1,c59078_g1,c68895_g1,c4091_g1,c68781_g1,c63995_g1,c108904_g1,c98000_g1,c1199…
Metabolism	Carbohydrate metabolism	Propanoate metabolism	ko00640	42	c60284_g1,c60814_g2,c112091_g1,c117104_g1,c61084_g2,c34210_g1,c120591_g1,c37076_g1,c110193_g1,c11569_g1,c69531_g5,c36898_g1,c68268_g1,c26458_g1,c58550_g2,c80900_g1,c117811_g1,c54116_g1,c104467_g1,c18276_g1,c26053_g1,c108075_g1,c7238_g1,c60799_g1,c122023_g1,c31888_g1,c71655_g1,c75670_g1,c83954_g1,c83653_g1,c25230_g1,c69938_g2,c58600_g1,c58720_g1,c67166_g2,c60814_g1,c66128_g1,c33601_g1,c61084_g1,c4…
Metabolism	Carbohydrate metabolism	Pyruvate metabolism	ko00620	175	c81698_g1,c106253_g1,c6342_g1,c29507_g1,c93233_g1,c56856_g1,c69317_g1,c63167_g4,c85178_g1,c64658_g1,c49977_g1,c47430_g2,c83954_g1,c54907_g1,c110349_g1,c88603_g1,c100083_g1,c56460_g1,c106654_g1,c81576_g1,c83975_g1,c52298_g1,c102345_g1,c66721_g1,c44155_g2,c122023_g1,c122309_g1,c60199_g3,c60799_g1,c69411_g1,c97788_g1,c477_g1,c59156_g1,c89749_g1,c51044_g1,c66721_g3,c103145_g1,c24701_g1,c120591_g1,c11…
Metabolism	Carbohydrate metabolism	Starch and sucrose metabolism	ko00500	185	c80570_g1,c126037_g1,c89227_g1,c73638_g1,c24594_g1,c100466_g1,c100270_g1,c74909_g1,c83469_g1,c125561_g1,c54812_g1,c68140_g1,c100150_g1,c106389_g1,c66229_g1,c69644_g1,c104728_g1,c49773_g1,c69018_g2,c92562_g1,c56972_g1,c68844_g3,c60168_g1,c43313_g1,c93111_g1,c99565_g1,c124970_g1,c66836_g3,c51072_g1,c69563_g1,c63051_g1,c109964_g1,c99147_g1,c60919_g1,c78099_g1,c49497_g1,c80127_g1,c103806_g1,c12934_g1…
Metabolism	Energy metabolism	Carbon fixation in photosynthetic organisms	ko00710	153	c14883_g1,c23728_g1,c57156_g1,c108907_g1,c70713_g1,c55572_g1,c113555_g1,c29754_g1,c58350_g1,c67161_g1,c65724_g1,c79074_g1,c44035_g1,c13775_g1,c73435_g1,c119064_g1,c46396_g1,c31093_g1,c64627_g2,c121727_g1,c56168_g2,c19681_g1,c50266_g1,c54917_g1,c65091_g3,c65174_g1,c76986_g1,c83418_g1,c56571_g1,c24152_g1,c67214_g1,c81530_g1,c48675_g1,c67841_g1,c60199_g2,c67039_g1,c23577_g1,c78361_g1,c108257_g1,c820…
Metabolism	Energy metabolism	Carbon fixation pathways in prokaryotes	ko00720	52	c121746_g1,c120591_g1,c16572_g1,c62153_g1,c85802_g1,c74573_g1,c44697_g1,c70814_g1,c15161_g1,c72139_g1,c117104_g1,c82649_g1,c70292_g1,c81480_g1,c70776_g1,c71058_g2,c60799_g1,c7238_g1,c79079_g1,c89237_g1,c69531_g5,c79909_g1,c71058_g3,c70118_g1,c75917_g1,c117811_g1,c81382_g1,c65960_g1,c61258_g1,c71058_g1,c116500_g1,c127716_g1,c69938_g2,c71655_g1,c49209_g1,c70713_g1,c64158_g1,c83954_g1,c83653_g1,c162…
Metabolism	Energy metabolism	Methane metabolism	ko00680	115	c46712_g1,c110561_g1,c83954_g1,c17999_g1,c50640_g1,c54596_g1,c76358_g1,c98000_g1,c62900_g1,c50423_g1,c108904_g1,c111094_g1,c101924_g1,c34511_g1,c4091_g1,c59078_g1,c121044_g1,c3977_g1,c98279_g1,c38641_g1,c107364_g1,c91320_g1,c55670_g1,c63294_g1,c81698_g1,c127098_g1,c69033_g3,c33010_g1,c92772_g1,c68267_g1,c108025_g1,c71256_g2,c104220_g1,c93759_g1,c66348_g3,c72308_g1,c73962_g1,c65833_g1,c38929_g1,c1…
Metabolism	Energy metabolism	Nitrogen metabolism	ko00910	57	c62599_g1,c116976_g1,c103329_g1,c61382_g1,c74000_g1,c68882_g3,c21003_g1,c86585_g1,c73340_g1,c117747_g1,c70021_g1,c83126_g1,c105959_g1,c70947_g1,c80996_g1,c115348_g1,c7989_g1,c42666_g1,c58320_g1,c12982_g1,c111426_g1,c125941_g1,c47439_g1,c70947_g4,c104480_g1,c93649_g1,c4160_g1,c7851_g1,c121672_g1,c58234_g1,c16133_g1,c106363_g1,c127366_g1,c68072_g1,c56136_g1,c114407_g1,c71543_g3,c71543_g2,c68870_g1,…
Metabolism	Energy metabolism	Oxidative phosphorylation	ko00190	234	c70180_g1,c67929_g1,c30631_g1,c98291_g1,c67699_g4,c51268_g1,c63573_g1,c56567_g1,c70983_g3,c70363_g3,c54230_g1,c103812_g1,c22877_g1,c101880_g1,c77394_g1,c21036_g1,c85311_g1,c70983_g5,c91931_g1,c101645_g1,c15400_g1,c95848_g1,c80229_g1,c68727_g2,c81691_g1,c67699_g2,c28794_g1,c86747_g1,c60824_g1,c46788_g1,c60418_g1,c106159_g1,c127907_g1,c60559_g1,c83163_g1,c68200_g2,c4651_g1,c105850_g1,c57227_g1,c878…
Metabolism	Energy metabolism	Photosynthesis	ko00195	87	c28180_g1,c56091_g1,c27006_g1,c78383_g1,c38187_g1,c36308_g1,c35777_g1,c49684_g1,c65370_g1,c113543_g1,c57597_g1,c61981_g1,c70963_g2,c78239_g1,c6576_g1,c63582_g1,c92043_g1,c68037_g1,c56584_g1,c77196_g1,c13923_g1,c112199_g1,c65089_g1,c94080_g1,c101398_g1,c115359_g1,c92959_g1,c64790_g1,c92585_g1,c59146_g1,c95678_g1,c67890_g4,c44282_g1,c60590_g1,c63404_g1,c105700_g1,c56214_g2,c6462_g1,c57244_g1,c97090…
Metabolism	Energy metabolism	Photosynthesis - antenna proteins	ko00196	30	c121336_g1,c19299_g1,c53872_g1,c65319_g1,c52825_g1,c50498_g1,c62781_g3,c57742_g1,c4434_g1,c69776_g2,c2167_g1,c62015_g1,c65058_g1,c62781_g2,c21651_g1,c89901_g1,c50775_g1,c44929_g1,c35714_g1,c63969_g1,c2629_g1,c106379_g1,c50430_g1,c13017_g1,c101008_g1,c67194_g1,c85960_g1,c32779_g1,c116540_g1,c27951_g1
Metabolism	Energy metabolism	Sulfur metabolism	ko00920	46	c67233_g2,c67261_g1,c51388_g1,c11167_g1,c65424_g1,c67568_g1,c74940_g1,c63817_g2,c114138_g1,c115145_g1,c3264_g1,c66284_g1,c60039_g1,c67261_g2,c63035_g1,c123263_g1,c100649_g1,c70058_g2,c99464_g1,c69914_g1,c14406_g1,c111654_g1,c59069_g1,c68125_g1,c60776_g1,c83725_g1,c61761_g1,c111521_g1,c67949_g1,c95388_g1,c50252_g1,c127123_g1,c1728_g1,c53888_g1,c26078_g1,c95977_g1,c67261_g3,c101879_g1,c60039_g2,c63…
Metabolism	Glycan biosynthesis and metabolism	Glycosaminoglycan degradation	ko00531	6	c79203_g1,c68631_g2,c27918_g1,c39046_g1,c71580_g1,c62661_g1
Metabolism	Glycan biosynthesis and metabolism	Glycosphingolipid biosynthesis - ganglio series	ko00604	3	c39046_g1,c71580_g1,c68631_g2
Metabolism	Glycan biosynthesis and metabolism	Glycosphingolipid biosynthesis - globo series	ko00603	12	c92603_g1,c67496_g1,c36483_g1,c48076_g1,c105817_g1,c56436_g1,c68631_g2,c6249_g1,c107908_g1,c101478_g1,c39046_g1,c59048_g1
Metabolism	Glycan biosynthesis and metabolism	Glycosylphosphatidylinositol(GPI)-anchor biosynthesis	ko00563	11	c70638_g1,c62169_g1,c68246_g1,c57354_g1,c57777_g1,c66402_g1,c110429_g1,c63883_g1,c70107_g1,c62393_g3,c67208_g1
Metabolism	Glycan biosynthesis and metabolism	Lipopolysaccharide biosynthesis	ko00540	7	c53398_g1,c64609_g1,c43648_g2,c68009_g2,c67311_g2,c68009_g1,c67311_g1
Metabolism	Glycan biosynthesis and metabolism	Mucin type O-glycan biosynthesis	ko00512	1	c116430_g1
Metabolism	Glycan biosynthesis and metabolism	N-Glycan biosynthesis	ko00510	36	c67814_g1,c70366_g1,c63264_g1,c52100_g1,c70937_g1,c70165_g1,c57777_g1,c70467_g1,c55010_g1,c4547_g1,c72282_g1,c65500_g1,c77819_g1,c59899_g1,c83601_g1,c44069_g1,c67883_g1,c16571_g1,c70907_g1,c57893_g1,c57666_g1,c102900_g1,c20421_g1,c55919_g1,c63247_g1,c69131_g2,c15139_g1,c44964_g1,c70314_g1,c64634_g1,c56148_g1,c39478_g1,c65258_g1,c67238_g1,c65686_g1,c108334_g1
Metabolism	Glycan biosynthesis and metabolism	Other glycan degradation	ko00511	21	c19630_g1,c16578_g1,c70838_g3,c41195_g1,c13547_g1,c51900_g1,c55581_g1,c65966_g1,c39046_g1,c60297_g2,c97649_g1,c73384_g1,c57280_g1,c71146_g3,c71580_g1,c16924_g1,c36980_g1,c70838_g2,c108716_g1,c73867_g1,c68631_g2
Metabolism	Glycan biosynthesis and metabolism	Peptidoglycan biosynthesis	ko00550	1	c30841_g1
Metabolism	Glycan biosynthesis and metabolism	Various types of N-glycan biosynthesis	ko00513	19	c55919_g1,c59528_g2,c70907_g1,c57666_g1,c57893_g1,c16571_g1,c83601_g1,c67814_g1,c65686_g1,c67238_g1,c69656_g1,c65500_g1,c65258_g1,c56148_g1,c70165_g1,c69131_g2,c64634_g1,c70314_g1,c44964_g1
Metabolism	Lipid metabolism	Arachidonic acid metabolism	ko00590	19	c67860_g1,c71770_g1,c109376_g1,c42183_g1,c55081_g1,c14009_g1,c67860_g3,c54616_g1,c112948_g1,c50351_g1,c91361_g1,c36228_g1,c51844_g1,c112889_g1,c65352_g1,c11224_g1,c119403_g1,c117705_g1,c109318_g1
Metabolism	Lipid metabolism	Biosynthesis of unsaturated fatty acids	ko01040	61	c67227_g1,c109462_g1,c60534_g1,c109501_g1,c50543_g1,c112575_g1,c67162_g1,c64519_g1,c27595_g2,c678_g1,c117970_g1,c49759_g2,c25034_g1,c70563_g1,c70563_g2,c55169_g1,c46408_g1,c82476_g1,c67162_g2,c31309_g1,c63400_g1,c87428_g1,c107931_g1,c59812_g2,c63420_g1,c125042_g1,c63420_g2,c98812_g1,c110950_g1,c61581_g2,c107741_g1,c10527_g1,c49861_g1,c55775_g1,c47129_g1,c89362_g1,c95882_g1,c42030_g1,c106925_g1,c6…
Metabolism	Lipid metabolism	Cutin, suberine and wax biosynthesis	ko00073	15	c75710_g1,c64148_g1,c73068_g1,c123073_g1,c56966_g1,c64402_g1,c68960_g1,c49776_g1,c65613_g2,c66961_g2,c100173_g1,c58998_g1,c61578_g1,c49434_g1,c94220_g1
Metabolism	Lipid metabolism	Ether lipid metabolism	ko00565	22	c65924_g1,c69765_g1,c50351_g1,c69049_g1,c77611_g1,c19599_g1,c107086_g1,c112889_g1,c65369_g1,c65369_g2,c110570_g1,c111383_g1,c65607_g1,c70310_g2,c23131_g1,c109376_g1,c70463_g2,c70076_g1,c3902_g1,c70463_g1,c124907_g1,c110909_g1
Metabolism	Lipid metabolism	Fatty acid biosynthesis	ko00061	50	c27595_g2,c87054_g1,c18276_g1,c104467_g1,c69076_g1,c68615_g2,c64322_g1,c57663_g1,c122023_g1,c101308_g1,c69531_g5,c87012_g1,c117811_g1,c121321_g1,c70568_g1,c125042_g1,c87707_g1,c125369_g1,c55775_g1,c82665_g1,c10527_g1,c67153_g1,c112091_g1,c46198_g1,c117104_g1,c95943_g1,c65723_g1,c106076_g1,c65757_g1,c63835_g2,c108391_g1,c68615_g1,c77082_g1,c62973_g1,c56773_g1,c68871_g1,c56821_g1,c101428_g1,c69938_…
Metabolism	Lipid metabolism	Fatty acid degradation	ko00071	96	c56773_g1,c101821_g1,c118915_g1,c67105_g2,c56124_g1,c60892_g1,c70164_g1,c62448_g1,c105328_g1,c75670_g1,c62448_g4,c68799_g1,c67105_g1,c60891_g1,c66128_g1,c101178_g1,c127436_g1,c91286_g1,c18579_g1,c83496_g1,c62448_g3,c119921_g1,c68763_g1,c98527_g1,c19195_g1,c21882_g1,c107741_g1,c78472_g1,c89362_g1,c28960_g1,c58221_g1,c20215_g1,c50111_g1,c107403_g1,c85273_g1,c67153_g1,c110513_g1,c76891_g1,c124916_g1…
Metabolism	Lipid metabolism	Fatty acid elongation	ko00062	27	c90361_g1,c60534_g1,c67502_g1,c57656_g1,c120015_g1,c69832_g1,c678_g1,c39233_g1,c2059_g1,c789_g1,c46394_g2,c58655_g1,c65009_g1,c56407_g1,c75670_g1,c93549_g1,c79982_g1,c65466_g1,c55169_g1,c65184_g1,c63400_g1,c46394_g1,c61581_g2,c65321_g3,c82942_g1,c42589_g1,c123506_g1
Metabolism	Lipid metabolism	Glycerolipid metabolism	ko00561	77	c81576_g1,c66721_g1,c69823_g1,c101478_g1,c97788_g1,c36483_g1,c122309_g1,c115376_g1,c107908_g1,c53647_g1,c95120_g1,c85600_g1,c66460_g1,c66721_g3,c101370_g1,c34026_g1,c103145_g1,c59976_g1,c106253_g1,c102079_g1,c59048_g1,c48960_g1,c69156_g1,c70477_g1,c68793_g2,c23131_g1,c89467_g1,c62123_g1,c68040_g1,c56436_g1,c65969_g2,c60624_g1,c69143_g1,c56460_g1,c56831_g1,c51149_g1,c110349_g1,c54907_g1,c63031_g1,…
Metabolism	Lipid metabolism	Glycerophospholipid metabolism	ko00564	70	c38818_g1,c6262_g1,c108359_g1,c110909_g1,c68793_g3,c1742_g1,c65369_g2,c59731_g1,c64017_g1,c70310_g2,c65927_g1,c69820_g1,c81065_g1,c59695_g1,c69765_g1,c70076_g1,c34726_g1,c67316_g1,c67198_g1,c97447_g1,c70265_g3,c115003_g1,c109376_g1,c50600_g1,c72789_g1,c69500_g1,c91515_g1,c30787_g1,c67700_g1,c117057_g1,c65924_g1,c54547_g1,c65209_g1,c23873_g1,c50351_g1,c96063_g1,c69823_g1,c65369_g1,c111383_g1,c1105…
Metabolism	Lipid metabolism	Linoleic acid metabolism	ko00591	32	c110599_g1,c96500_g1,c109376_g1,c17338_g1,c16225_g1,c112889_g1,c124760_g1,c52263_g1,c40225_g2,c112771_g1,c61062_g1,c50351_g1,c126172_g1,c122077_g1,c31321_g1,c10487_g1,c72790_g1,c111119_g1,c121841_g1,c7338_g1,c125605_g1,c55395_g1,c81783_g1,c55471_g2,c71201_g1,c27023_g1,c62243_g1,c90346_g1,c83972_g1,c905_g1,c62855_g1,c40225_g1
Metabolism	Lipid metabolism	Primary bile acid biosynthesis	ko00120	3	c97471_g1,c107346_g1,c117195_g1
Metabolism	Lipid metabolism	Sphingolipid metabolism	ko00600	28	c71103_g1,c36483_g1,c68482_g1,c122837_g1,c65423_g1,c109763_g1,c62670_g1,c62996_g1,c46540_g1,c101478_g1,c105646_g1,c59048_g1,c67735_g1,c71146_g3,c120954_g1,c71580_g1,c113329_g1,c68503_g1,c68244_g1,c67496_g1,c54167_g1,c64672_g1,c56436_g1,c56995_g1,c67801_g1,c68850_g1,c107908_g1,c17606_g1
Metabolism	Lipid metabolism	Steroid biosynthesis	ko00100	37	c71932_g1,c60718_g1,c89709_g1,c63194_g2,c74552_g1,c70645_g1,c63037_g1,c106607_g1,c105339_g1,c69603_g1,c50351_g1,c83801_g1,c66735_g1,c59366_g1,c3257_g1,c61006_g1,c113149_g1,c76967_g1,c57225_g1,c80133_g1,c108915_g1,c65447_g1,c68363_g3,c61916_g1,c66937_g1,c7664_g1,c126161_g1,c30693_g1,c80705_g1,c70536_g1,c65004_g1,c43536_g1,c6491_g1,c78733_g1,c55238_g1,c96917_g1,c65903_g1
Metabolism	Lipid metabolism	Steroid hormone biosynthesis	ko00140	2	c678_g1,c61581_g2
Metabolism	Lipid metabolism	Synthesis and degradation of ketone bodies	ko00072	12	c66128_g1,c31778_g1,c111340_g1,c65317_g2,c63275_g1,c92428_g1,c65638_g5,c65317_g1,c71655_g1,c93842_g1,c118653_g1,c68459_g2
Metabolism	Lipid metabolism	alpha-Linolenic acid metabolism	ko00592	59	c96500_g1,c2752_g1,c106925_g1,c60926_g1,c67198_g1,c89974_g1,c16225_g1,c52093_g1,c68763_g1,c109376_g1,c83961_g1,c119921_g1,c105435_g1,c55224_g1,c67105_g1,c33326_g2,c52263_g1,c81937_g1,c29821_g1,c112889_g1,c63783_g1,c67105_g2,c125066_g1,c110100_g1,c61062_g1,c23873_g1,c50351_g1,c86167_g1,c112575_g1,c76006_g1,c72790_g1,c67162_g1,c109462_g1,c109501_g1,c7272_g1,c8174_g1,c122077_g1,c70563_g1,c70563_g2,c…
Metabolism	Metabolism of cofactors and vitamins	Biotin metabolism	ko00780	18	c68615_g2,c57663_g1,c63835_g2,c68615_g1,c121321_g1,c36617_g1,c63835_g1,c67954_g1,c125369_g1,c66858_g1,c64355_g1,c82665_g1,c77082_g1,c43638_g1,c56821_g1,c103958_g1,c70480_g2,c64914_g1
Metabolism	Metabolism of cofactors and vitamins	Folate biosynthesis	ko00790	10	c818_g1,c44046_g1,c48871_g1,c26880_g1,c53874_g1,c95478_g1,c66052_g1,c71086_g2,c64611_g1,c34420_g1
Metabolism	Metabolism of cofactors and vitamins	Lipoic acid metabolism	ko00785	2	c66499_g1,c70132_g1
Metabolism	Metabolism of cofactors and vitamins	Nicotinate and nicotinamide metabolism	ko00760	11	c50426_g1,c52137_g1,c63304_g1,c66697_g1,c60130_g1,c106094_g1,c69507_g1,c39211_g1,c61808_g1,c82884_g1,c13298_g1
Metabolism	Metabolism of cofactors and vitamins	One carbon pool by folate	ko00670	23	c69499_g1,c61469_g2,c44697_g1,c42352_g1,c116500_g1,c62900_g1,c67280_g1,c62776_g1,c10464_g1,c100686_g1,c65313_g1,c70814_g1,c23867_g1,c66348_g3,c89237_g1,c79079_g1,c66348_g2,c34096_g1,c55670_g1,c46933_g1,c91320_g1,c38641_g1,c104342_g1
Metabolism	Metabolism of cofactors and vitamins	Pantothenate and CoA biosynthesis	ko00770	40	c35475_g1,c61497_g1,c3666_g1,c69010_g1,c43227_g1,c118919_g1,c69596_g1,c57230_g1,c85588_g1,c26210_g1,c23987_g1,c17026_g1,c16649_g1,c69621_g3,c6386_g1,c50278_g1,c27126_g1,c67048_g1,c70830_g1,c68632_g2,c54903_g1,c43567_g1,c61407_g3,c108868_g1,c119572_g1,c124674_g1,c64607_g1,c71688_g1,c100839_g1,c55011_g1,c43973_g1,c123767_g1,c64080_g1,c58056_g1,c34956_g1,c18339_g1,c118199_g1,c33383_g1,c61862_g1,c912…
Metabolism	Metabolism of cofactors and vitamins	Porphyrin and chlorophyll metabolism	ko00860	57	c66339_g1,c65678_g1,c42304_g1,c64904_g1,c52569_g1,c71634_g1,c90467_g1,c66439_g1,c105824_g1,c110374_g1,c66341_g1,c67582_g2,c121417_g1,c69153_g1,c117017_g1,c108711_g1,c115697_g1,c78384_g1,c51386_g1,c69146_g2,c30594_g1,c68705_g1,c67622_g1,c33686_g1,c105150_g1,c41348_g1,c68182_g1,c62180_g1,c110073_g1,c67675_g1,c116994_g1,c69640_g1,c63779_g1,c91005_g1,c62654_g1,c65897_g1,c99767_g1,c64763_g1,c67228_g1,…
Metabolism	Metabolism of cofactors and vitamins	Retinol metabolism	ko00830	47	c97316_g1,c100992_g1,c28960_g1,c20215_g1,c44064_g1,c32974_g1,c21882_g1,c76891_g1,c57750_g1,c101654_g1,c50111_g1,c105893_g1,c85273_g1,c107403_g1,c44895_g1,c120529_g1,c104976_g1,c61812_g1,c90683_g1,c32995_g1,c61071_g1,c43044_g1,c84628_g1,c60892_g1,c70126_g1,c121044_g1,c101821_g1,c34511_g1,c97634_g1,c92895_g1,c58292_g1,c110561_g1,c105328_g1,c81167_g1,c125896_g1,c42584_g1,c73962_g1,c18579_g1,c91286_g…
Metabolism	Metabolism of cofactors and vitamins	Riboflavin metabolism	ko00740	7	c64823_g1,c67578_g1,c67372_g1,c122284_g1,c60645_g1,c64292_g2,c54214_g1
Metabolism	Metabolism of cofactors and vitamins	Thiamine metabolism	ko00730	23	c19539_g1,c1903_g1,c62240_g1,c897_g1,c91549_g1,c91505_g1,c43846_g2,c71127_g1,c81798_g1,c70805_g2,c71121_g1,c73635_g1,c100513_g1,c27768_g1,c58668_g5,c82722_g1,c45956_g1,c97271_g1,c109217_g1,c495_g1,c44530_g1,c71569_g1,c51639_g1
Metabolism	Metabolism of cofactors and vitamins	Ubiquinone and other terpenoid-quinone biosynthesis	ko00130	40	c66808_g1,c34752_g1,c67360_g2,c67850_g3,c81556_g1,c65083_g2,c13563_g1,c57754_g1,c28569_g1,c61384_g1,c28408_g2,c93820_g1,c79336_g1,c71764_g1,c34489_g1,c64023_g1,c56554_g1,c22003_g1,c10033_g1,c31999_g1,c58131_g1,c67850_g1,c67360_g3,c52422_g1,c68489_g2,c86037_g1,c60658_g1,c96796_g1,c103484_g1,c60683_g1,c67850_g2,c58484_g1,c58151_g1,c103258_g1,c15539_g1,c60077_g2,c118789_g1,c54621_g1,c56244_g1,c68663…
Metabolism	Metabolism of cofactors and vitamins	Vitamin B6 metabolism	ko00750	7	c38863_g1,c58322_g1,c114293_g1,c54434_g1,c65581_g1,c66277_g1,c66019_g1
Metabolism	Metabolism of other amino acids	Cyanoamino acid metabolism	ko00460	52	c52126_g1,c69985_g3,c62776_g1,c114587_g1,c10464_g1,c100686_g1,c69018_g2,c69644_g1,c84981_g1,c67970_g1,c62837_g1,c40730_g1,c89757_g1,c69644_g2,c23867_g1,c66348_g2,c13097_g1,c46933_g1,c14009_g1,c74909_g1,c15586_g1,c100466_g1,c44553_g1,c63663_g1,c42352_g1,c70855_g3,c52126_g2,c58320_g1,c35370_g1,c62900_g1,c109318_g1,c65313_g1,c60786_g1,c108529_g1,c23879_g1,c61968_g1,c78124_g1,c7851_g1,c26115_g1,c6460…
Metabolism	Metabolism of other amino acids	D-Glutamine and D-glutamate metabolism	ko00471	2	c68072_g1,c68870_g1
Metabolism	Metabolism of other amino acids	Glutathione metabolism	ko00480	94	c62695_g1,c66830_g1,c100094_g1,c91361_g1,c36123_g1,c9325_g1,c36228_g1,c85802_g1,c65352_g1,c51844_g1,c62798_g1,c119403_g1,c36006_g1,c108082_g1,c48168_g1,c59501_g1,c51152_g1,c106242_g1,c78206_g1,c65790_g1,c68556_g1,c114914_g1,c112948_g1,c115619_g1,c66417_g1,c58173_g1,c66252_g1,c66965_g1,c55084_g1,c117705_g1,c56163_g1,c89270_g1,c67890_g6,c52441_g1,c51152_g2,c51257_g1,c94239_g1,c42183_g1,c60288_g1,c1…
Metabolism	Metabolism of other amino acids	Phosphonate and phosphinate metabolism	ko00440	8	c35915_g1,c65927_g1,c30787_g1,c117057_g1,c59695_g1,c64017_g1,c62093_g1,c69049_g1
Metabolism	Metabolism of other amino acids	Selenocompound metabolism	ko00450	29	c90333_g1,c61585_g1,c66466_g1,c51783_g1,c65424_g1,c75376_g1,c95388_g1,c70795_g1,c116697_g1,c67949_g1,c48980_g1,c74940_g1,c50808_g1,c103501_g1,c115145_g1,c95803_g1,c94285_g1,c95977_g1,c65675_g1,c48885_g1,c117608_g1,c67750_g1,c59069_g1,c41150_g1,c106537_g1,c66574_g1,c56636_g1,c90076_g1,c70075_g1
Metabolism	Metabolism of other amino acids	Taurine and hypotaurine metabolism	ko00430	13	c66185_g1,c90436_g1,c34125_g1,c81605_g1,c109318_g1,c14009_g1,c59072_g2,c42183_g1,c29194_g1,c117489_g1,c59072_g1,c61760_g1,c49188_g1
Metabolism	Metabolism of other amino acids	beta-Alanine metabolism	ko00410	83	c65790_g1,c31888_g1,c71976_g1,c76240_g1,c54903_g1,c66953_g1,c115866_g1,c36898_g1,c90755_g1,c11569_g1,c78472_g1,c58221_g1,c29194_g1,c57083_g1,c110193_g1,c37076_g1,c124916_g1,c61084_g2,c34210_g1,c90436_g1,c60284_g1,c56623_g1,c6929_g1,c101178_g1,c94239_g1,c64626_g1,c62448_g3,c33383_g1,c56124_g1,c58600_g1,c34956_g1,c35968_g1,c25230_g1,c115619_g1,c62448_g4,c88434_g1,c68799_g1,c25866_g1,c66417_g1,c6244…
Metabolism	Metabolism of terpenoids and polyketides	Biosynthesis of ansamycins	ko01051	9	c19704_g1,c83994_g1,c72115_g1,c113555_g1,c79944_g1,c83418_g1,c67732_g1,c68157_g1,c126944_g1
Metabolism	Metabolism of terpenoids and polyketides	Brassinosteroid biosynthesis	ko00905	8	c64871_g1,c67409_g1,c109346_g1,c14705_g1,c75848_g1,c99382_g1,c21208_g1,c43482_g1
Metabolism	Metabolism of terpenoids and polyketides	Carotenoid biosynthesis	ko00906	39	c81122_g1,c108877_g1,c65094_g5,c42465_g2,c59430_g1,c53292_g1,c29770_g1,c42530_g1,c69876_g1,c45250_g1,c117191_g1,c68297_g1,c52920_g1,c102325_g1,c6834_g1,c43711_g1,c59043_g1,c61492_g1,c110410_g1,c30995_g1,c36485_g1,c60386_g1,c69564_g1,c105437_g1,c10847_g1,c44775_g1,c14057_g1,c51404_g1,c18441_g1,c91263_g1,c44750_g1,c66226_g1,c50890_g1,c60386_g2,c51948_g1,c118149_g1,c63452_g5,c66543_g2,c63664_g1
Metabolism	Metabolism of terpenoids and polyketides	Diterpenoid biosynthesis	ko00904	17	c72695_g1,c80860_g1,c88272_g1,c43660_g1,c18627_g1,c109673_g1,c112631_g1,c112453_g1,c123624_g1,c56461_g1,c63534_g1,c66907_g1,c1619_g1,c79878_g1,c97923_g1,c53378_g1,c100272_g1
Metabolism	Metabolism of terpenoids and polyketides	Geraniol degradation	ko00281	6	c89974_g1,c65638_g5,c31778_g1,c65317_g2,c65317_g1,c63275_g1
Metabolism	Metabolism of terpenoids and polyketides	Insect hormone biosynthesis	ko00981	2	c86309_g1,c64034_g2
Metabolism	Metabolism of terpenoids and polyketides	Limonene and pinene degradation	ko00903	25	c106654_g1,c103145_g1,c54907_g1,c58221_g1,c110349_g1,c113824_g1,c66721_g3,c56124_g1,c78472_g1,c56460_g1,c62448_g1,c124916_g1,c68799_g1,c62448_g4,c122309_g1,c62448_g3,c101178_g1,c97788_g1,c48960_g1,c90755_g1,c66721_g1,c106253_g1,c115866_g1,c81576_g1,c76240_g1
Metabolism	Metabolism of terpenoids and polyketides	Monoterpenoid biosynthesis	ko00902	8	c20008_g1,c53824_g1,c112827_g1,c83079_g1,c60764_g2,c71964_g1,c100400_g1,c39883_g1
Metabolism	Metabolism of terpenoids and polyketides	Polyketide sugar unit biosynthesis	ko00523	2	c120014_g1,c62610_g2
Metabolism	Metabolism of terpenoids and polyketides	Sesquiterpenoid and triterpenoid biosynthesis	ko00909	17	c6491_g1,c65004_g1,c76967_g1,c96917_g1,c64120_g1,c39111_g1,c77967_g1,c5438_g1,c44901_g1,c47858_g1,c107363_g1,c59366_g1,c65447_g1,c106607_g1,c36835_g2,c60718_g1,c71932_g1
Metabolism	Metabolism of terpenoids and polyketides	Terpenoid backbone biosynthesis	ko00900	48	c58958_g2,c60944_g1,c97271_g1,c109066_g1,c68602_g1,c101736_g1,c66128_g1,c26478_g1,c118653_g1,c91469_g1,c71655_g1,c897_g1,c87424_g1,c107363_g1,c71127_g1,c72930_g1,c47858_g1,c71121_g1,c88372_g1,c68670_g1,c68459_g2,c61085_g1,c71634_g1,c32666_g1,c68332_g1,c69894_g1,c36201_g1,c65770_g1,c51003_g1,c68484_g1,c63072_g1,c111340_g1,c68301_g3,c100472_g1,c59543_g1,c69551_g1,c68080_g1,c63022_g1,c36835_g2,c6454…
Metabolism	Metabolism of terpenoids and polyketides	Tetracycline biosynthesis	ko00253	5	c117811_g1,c69938_g2,c117104_g1,c83653_g1,c69531_g5
Metabolism	Metabolism of terpenoids and polyketides	Zeatin biosynthesis	ko00908	9	c64046_g1,c70469_g1,c101418_g1,c94697_g1,c41754_g1,c67244_g2,c122138_g1,c67244_g7,c6878_g1
Metabolism	Nucleotide metabolism	Purine metabolism	ko00230	173	c69605_g2,c66236_g1,c91618_g1,c109363_g1,c69196_g2,c2916_g1,c69241_g1,c66960_g3,c67731_g2,c64711_g2,c50504_g1,c95977_g1,c20553_g1,c127860_g1,c65829_g2,c115442_g1,c64178_g2,c66596_g1,c67731_g5,c119778_g1,c67068_g1,c70844_g3,c114167_g1,c52298_g2,c60776_g1,c102141_g1,c33923_g1,c67906_g5,c64682_g1,c67731_g3,c31714_g1,c69102_g4,c73725_g1,c63538_g1,c63035_g1,c37623_g1,c89839_g1,c71515_g1,c64823_g1,c340…
Metabolism	Nucleotide metabolism	Pyrimidine metabolism	ko00240	128	c91261_g1,c99328_g1,c8968_g1,c74821_g1,c67048_g1,c48529_g2,c58283_g1,c105061_g1,c37750_g1,c46178_g1,c63535_g1,c61497_g1,c64728_g3,c101463_g1,c46178_g2,c71515_g4,c68049_g1,c30392_g1,c52599_g1,c67731_g1,c69605_g3,c60382_g1,c119461_g1,c53718_g1,c74907_g1,c123508_g1,c67220_g1,c67495_g1,c64043_g1,c29636_g1,c32462_g1,c82584_g1,c66218_g8,c111358_g1,c46861_g1,c10396_g1,c64080_g1,c116709_g1,c71325_g1,c112…
Metabolism	Overview	2-Oxocarboxylic acid metabolism	ko01210	99	c67173_g1,c58835_g1,c70292_g1,c43567_g1,c119572_g1,c64607_g1,c44155_g2,c33580_g1,c15161_g1,c86961_g1,c122954_g1,c83753_g1,c43227_g1,c69010_g1,c64526_g1,c65728_g1,c57230_g1,c80795_g1,c85588_g1,c23987_g1,c106810_g1,c31753_g1,c121746_g1,c17026_g1,c16572_g1,c56168_g1,c89451_g1,c71850_g1,c55024_g2,c68348_g1,c19903_g1,c77696_g1,c91272_g1,c48824_g1,c49209_g1,c8650_g1,c64158_g1,c60089_g1,c26115_g1,c44155…
Metabolism	Overview	Biosynthesis of amino acids	ko01230	395	c66348_g3,c65124_g1,c85178_g1,c68348_g1,c115348_g1,c84174_g1,c60769_g1,c48314_g1,c69227_g1,c104849_g1,c4091_g1,c68782_g1,c58007_g1,c80745_g1,c77783_g1,c49977_g1,c54596_g1,c20218_g1,c8650_g1,c99676_g1,c46712_g1,c23867_g1,c44155_g2,c2694_g1,c64607_g1,c70227_g1,c40385_g1,c65581_g1,c119572_g1,c22471_g1,c66348_g2,c477_g1,c60039_g1,c68157_g1,c70947_g3,c58835_g1,c25511_g1,c52298_g1,c98160_g1,c55024_g2,c…
Metabolism	Overview	Carbon metabolism	ko01200	450	c44895_g1,c15161_g1,c119406_g1,c11167_g1,c114238_g1,c16572_g1,c32974_g1,c56168_g1,c89451_g1,c68491_g1,c59184_g1,c40895_g1,c46020_g1,c32131_g1,c63538_g1,c46933_g1,c34016_g1,c81480_g1,c70292_g1,c108075_g1,c67672_g1,c69053_g1,c33580_g1,c64158_g1,c71655_g1,c101346_g1,c67068_g1,c17999_g1,c70844_g3,c50640_g1,c119931_g1,c98000_g1,c52298_g2,c62900_g1,c50423_g1,c71266_g1,c101924_g1,c34511_g1,c9692_g1,c672…
Metabolism	Overview	Degradation of aromatic compounds	ko01220	39	c21882_g1,c32974_g1,c28960_g1,c20215_g1,c105893_g1,c44895_g1,c85273_g1,c107403_g1,c57750_g1,c76891_g1,c32995_g1,c90683_g1,c120529_g1,c104976_g1,c43044_g1,c78958_g1,c34511_g1,c97634_g1,c101821_g1,c121044_g1,c60892_g1,c105328_g1,c110561_g1,c92895_g1,c34752_g1,c89467_g1,c64023_g1,c90750_g1,c83496_g1,c18579_g1,c91286_g1,c73962_g1,c42584_g1,c16751_g1,c110876_g1,c98279_g1,c98527_g1,c19195_g1,c69033_g3
Metabolism	Overview	Fatty acid metabolism	ko01212	112	c68615_g1,c90457_g1,c108391_g1,c39691_g1,c79768_g1,c60926_g1,c106925_g1,c65757_g1,c89974_g1,c56246_g1,c42915_g1,c59828_g1,c56614_g1,c113825_g1,c91868_g1,c107308_g1,c70480_g2,c125507_g1,c64914_g1,c71655_g1,c125066_g1,c67954_g1,c27595_g1,c62973_g1,c77082_g1,c67162_g1,c121321_g1,c112575_g1,c50543_g1,c87012_g1,c60534_g1,c109501_g1,c109462_g1,c68615_g2,c69076_g1,c25034_g1,c122023_g1,c70563_g2,c70563_g…
Metabolism	Xenobiotics biodegradation and metabolism	1,1,1-Trichloro-2,2-bis(4-chlorophenyl)ethane (DDT) degradation	ko00351	1	c52804_g1
Metabolism	Xenobiotics biodegradation and metabolism	Aminobenzoate degradation	ko00627	6	c75670_g1,c64611_g1,c51005_g1,c119322_g1,c113824_g1,c110852_g1
Metabolism	Xenobiotics biodegradation and metabolism	Benzoate degradation	ko00362	13	c75670_g1,c52131_g1,c71655_g1,c109462_g1,c87428_g1,c112575_g1,c66128_g1,c89362_g1,c125066_g1,c107741_g1,c70563_g2,c70563_g1,c89974_g1
Metabolism	Xenobiotics biodegradation and metabolism	Bisphenol degradation	ko00363	5	c113824_g1,c111119_g1,c125788_g1,c126172_g1,c79113_g1
Metabolism	Xenobiotics biodegradation and metabolism	Caprolactam degradation	ko00930	4	c78958_g1,c89467_g1,c75670_g1,c90750_g1
Metabolism	Xenobiotics biodegradation and metabolism	Chloroalkane and chloroalkene degradation	ko00625	61	c124916_g1,c76891_g1,c57750_g1,c44895_g1,c107403_g1,c85273_g1,c105893_g1,c78472_g1,c58221_g1,c20215_g1,c66721_g3,c28960_g1,c103145_g1,c32974_g1,c21882_g1,c43044_g1,c115866_g1,c81576_g1,c76240_g1,c90755_g1,c66721_g1,c104976_g1,c120529_g1,c90683_g1,c97788_g1,c122309_g1,c111119_g1,c32995_g1,c68799_g1,c92895_g1,c62448_g4,c110561_g1,c105328_g1,c62448_g1,c60892_g1,c56124_g1,c56460_g1,c54907_g1,c121044_…
Metabolism	Xenobiotics biodegradation and metabolism	Chlorocyclohexane and chlorobenzene degradation	ko00361	2	c64435_g1,c52804_g1
Metabolism	Xenobiotics biodegradation and metabolism	Drug metabolism - cytochrome P450	ko00982	70	c43846_g1,c87403_g1,c73852_g1,c109919_g1,c46723_g1,c50459_g1,c90683_g1,c56132_g1,c57750_g1,c92644_g1,c44895_g1,c9776_g1,c105893_g1,c32974_g1,c69033_g3,c76780_g1,c62448_g2,c16751_g1,c98279_g1,c110876_g1,c111179_g1,c73962_g1,c42584_g1,c60748_g1,c92895_g1,c110561_g1,c48374_g1,c121044_g1,c17217_g1,c97701_g1,c63499_g2,c97634_g1,c94823_g1,c34511_g1,c83264_g1,c43044_g1,c114914_g1,c104976_g1,c120529_g1,c…
Metabolism	Xenobiotics biodegradation and metabolism	Drug metabolism - other enzymes	ko00983	21	c69152_g2,c91618_g1,c69152_g1,c2916_g1,c105061_g1,c68632_g2,c54903_g1,c119035_g1,c67048_g1,c8968_g1,c33383_g1,c63792_g1,c119964_g1,c34956_g1,c59290_g1,c64080_g1,c127860_g1,c61497_g1,c119778_g1,c70187_g1,c3666_g1
Metabolism	Xenobiotics biodegradation and metabolism	Ethylbenzene degradation	ko00642	1	c89974_g1
Metabolism	Xenobiotics biodegradation and metabolism	Fluorobenzoate degradation	ko00364	1	c64435_g1
Metabolism	Xenobiotics biodegradation and metabolism	Metabolism of xenobiotics by cytochrome P450	ko00980	68	c83264_g1,c34511_g1,c94823_g1,c97634_g1,c63499_g2,c17217_g1,c121044_g1,c97701_g1,c48374_g1,c110561_g1,c60748_g1,c92895_g1,c73962_g1,c111179_g1,c42584_g1,c16751_g1,c62448_g2,c110876_g1,c98279_g1,c69033_g3,c76780_g1,c32974_g1,c92644_g1,c105893_g1,c9776_g1,c44895_g1,c57750_g1,c46723_g1,c56132_g1,c90683_g1,c50459_g1,c109919_g1,c73852_g1,c87403_g1,c43846_g1,c101821_g1,c60892_g1,c58173_g1,c105328_g1,c5…
Metabolism	Xenobiotics biodegradation and metabolism	Naphthalene degradation	ko00626	34	c21882_g1,c32974_g1,c28960_g1,c20215_g1,c105893_g1,c44895_g1,c107403_g1,c85273_g1,c57750_g1,c76891_g1,c32995_g1,c90683_g1,c120529_g1,c104976_g1,c43044_g1,c34511_g1,c97634_g1,c101821_g1,c121044_g1,c60892_g1,c105328_g1,c110561_g1,c92895_g1,c83496_g1,c18579_g1,c91286_g1,c73962_g1,c42584_g1,c16751_g1,c110876_g1,c98279_g1,c98527_g1,c19195_g1,c69033_g3
Metabolism	Xenobiotics biodegradation and metabolism	Polycyclic aromatic hydrocarbon degradation	ko00624	2	c52804_g1,c113824_g1
Metabolism	Xenobiotics biodegradation and metabolism	Styrene degradation	ko00643	5	c114720_g1,c81844_g1,c64382_g1,c30821_g1,c43707_g1
Metabolism	Xenobiotics biodegradation and metabolism	Toluene degradation	ko00623	1	c64435_g1
Organismal Systems	Circulatory system	Adrenergic signaling in cardiomyocytes	ko04261	62	c43152_g1,c59865_g1,c127455_g1,c109285_g1,c69638_g8,c53091_g1,c61132_g1,c106372_g1,c71177_g3,c70679_g2,c68262_g3,c68171_g1,c50258_g1,c26661_g1,c67107_g1,c123351_g1,c68262_g2,c48999_g1,c16801_g1,c69120_g1,c26784_g1,c67838_g2,c46240_g1,c29692_g1,c87528_g1,c105547_g1,c64010_g1,c70125_g1,c49794_g1,c54487_g1,c25675_g1,c103927_g1,c66398_g1,c15587_g1,c68255_g2,c70141_g6,c64063_g2,c50403_g1,c67987_g1,c58…
Organismal Systems	Circulatory system	Cardiac muscle contraction	ko04260	36	c119451_g1,c96941_g1,c124974_g1,c85998_g1,c15400_g1,c55088_g1,c101645_g1,c21036_g1,c18797_g1,c75567_g1,c70983_g5,c103927_g1,c67171_g1,c22877_g1,c82364_g1,c99011_g1,c30631_g1,c67392_g1,c55061_g1,c55061_g2,c77150_g1,c68213_g3,c99859_g1,c85162_g1,c46051_g1,c70547_g3,c57227_g1,c64187_g1,c105850_g1,c119122_g1,c121699_g1,c86747_g1,c119256_g1,c81558_g1,c81691_g1,c71423_g5
Organismal Systems	Circulatory system	Vascular smooth muscle contraction	ko04270	40	c36041_g1,c26784_g1,c112986_g1,c64010_g1,c49794_g1,c29692_g1,c25675_g1,c10356_g1,c54487_g1,c66398_g1,c68255_g2,c70141_g6,c109285_g1,c43152_g1,c59865_g1,c127455_g1,c70679_g2,c109376_g1,c53091_g1,c61132_g1,c106372_g1,c50258_g1,c66351_g1,c123351_g1,c25825_g1,c66873_g1,c16506_g1,c59865_g2,c27347_g1,c66909_g1,c115937_g1,c50403_g1,c58908_g1,c76104_g1,c102729_g1,c69834_g1,c65747_g1,c70141_g8,c54487_g2,c…
Organismal Systems	Development	Axon guidance	ko04360	60	c64976_g1,c120647_g1,c97428_g1,c3732_g1,c113998_g1,c67420_g1,c4736_g1,c47743_g1,c80331_g1,c50403_g1,c2057_g1,c66616_g1,c14318_g1,c49429_g1,c50501_g1,c102729_g1,c69834_g1,c71864_g1,c54066_g2,c70051_g2,c65647_g1,c58231_g1,c58412_g1,c115083_g1,c70527_g2,c73343_g1,c70167_g1,c68842_g1,c60143_g1,c70167_g4,c66909_g1,c79266_g1,c47141_g1,c61833_g1,c61132_g1,c71578_g1,c70679_g2,c66616_g2,c47141_g2,c38044_g…
Organismal Systems	Development	Dorso-ventral axis formation	ko04320	14	c70679_g2,c64010_g1,c61132_g1,c36041_g1,c50403_g1,c122225_g1,c68255_g2,c123351_g1,c27347_g1,c69834_g1,c71864_g1,c10356_g1,c66351_g1,c66909_g1
Organismal Systems	Development	Osteoclast differentiation	ko04380	36	c64506_g1,c64010_g1,c36041_g1,c66410_g2,c82689_g1,c67501_g1,c67624_g1,c68255_g2,c10356_g1,c70679_g2,c66616_g2,c61132_g1,c38044_g1,c47141_g2,c123351_g1,c127873_g1,c59284_g1,c70527_g1,c66351_g1,c54066_g2,c70051_g2,c65647_g1,c58231_g1,c70167_g1,c70527_g2,c27347_g1,c47141_g1,c66909_g1,c70167_g4,c64976_g1,c80331_g1,c50403_g1,c113998_g1,c66616_g1,c69834_g1,c14318_g1
Organismal Systems	Digestive system	Bile secretion	ko04976	57	c124912_g1,c119141_g1,c114797_g1,c50673_g1,c72672_g1,c86888_g1,c75748_g1,c59070_g1,c71263_g1,c92099_g1,c19703_g1,c21873_g1,c117077_g1,c62246_g2,c62246_g1,c15299_g1,c101736_g1,c25705_g1,c98753_g1,c110668_g1,c77877_g1,c10528_g1,c1241_g1,c94812_g1,c68602_g1,c6454_g1,c127731_g1,c54516_g2,c92446_g1,c71165_g1,c96293_g1,c78526_g1,c4631_g1,c71450_g1,c70822_g1,c63377_g1,c50596_g1,c92332_g1,c3832_g1,c70253…
Organismal Systems	Digestive system	Carbohydrate digestion and absorption	ko04973	8	c68903_g1,c58603_g1,c30962_g1,c56670_g1,c67920_g1,c94382_g1,c72536_g1,c78099_g1
Organismal Systems	Digestive system	Fat digestion and absorption	ko04975	8	c61071_g1,c57156_g1,c125185_g1,c50582_g1,c99311_g1,c109376_g1,c118747_g1,c35465_g1
Organismal Systems	Digestive system	Gastric acid secretion	ko04971	14	c76104_g1,c49794_g1,c58908_g1,c106372_g1,c59865_g2,c26784_g1,c127455_g1,c59865_g1,c70141_g6,c115937_g1,c73864_g1,c36120_g1,c25675_g1,c70141_g8
Organismal Systems	Digestive system	Mineral absorption	ko04978	12	c93407_g1,c26370_g1,c69677_g2,c66017_g1,c60311_g1,c67062_g1,c60259_g1,c12114_g1,c70151_g1,c68518_g1,c62298_g1,c20143_g1
Organismal Systems	Digestive system	Pancreatic secretion	ko04972	41	c55972_g1,c61454_g1,c112986_g1,c70495_g1,c75990_g1,c47066_g1,c64506_g1,c24315_g1,c42257_g1,c65309_g3,c23017_g1,c38044_g1,c47141_g2,c109376_g1,c66616_g2,c64974_g1,c47141_g1,c15073_g1,c65647_g1,c65309_g4,c62738_g2,c49213_g1,c101133_g1,c55978_g2,c54066_g2,c14318_g1,c102729_g1,c70629_g1,c52716_g1,c82352_g1,c79752_g1,c66616_g1,c70495_g2,c114364_g1,c113998_g1,c80331_g1,c9620_g1,c9322_g1,c64976_g1,c6157…
Organismal Systems	Digestive system	Protein digestion and absorption	ko04974	10	c40049_g1,c107627_g1,c69426_g1,c77792_g1,c45660_g1,c98496_g1,c56003_g1,c59317_g1,c53347_g1,c51620_g1
Organismal Systems	Digestive system	Salivary secretion	ko04970	14	c115937_g1,c70141_g6,c36120_g1,c25675_g1,c119887_g1,c70141_g8,c76104_g1,c49794_g1,c58908_g1,c59865_g2,c106372_g1,c26784_g1,c59865_g1,c127455_g1
Organismal Systems	Digestive system	Vitamin digestion and absorption	ko04977	3	c69928_g2,c103612_g1,c112889_g1
Organismal Systems	Endocrine system	Adipocytokine signaling pathway	ko04920	24	c67688_g1,c57677_g1,c101308_g1,c87012_g1,c75830_g1,c69076_g1,c18906_g1,c60891_g1,c2150_g1,c76377_g1,c125507_g1,c22600_g1,c67153_g1,c397_g1,c25404_g1,c66155_g1,c70164_g1,c118915_g1,c62215_g1,c86673_g1,c31911_g1,c70568_g1,c49226_g1,c56773_g1
Organismal Systems	Endocrine system	Estrogen signaling pathway	ko04915	133	c49915_g1,c68710_g1,c57439_g1,c65545_g2,c64010_g1,c76236_g1,c38251_g1,c83022_g1,c108242_g1,c52262_g1,c70141_g6,c59865_g1,c18553_g1,c37485_g1,c108817_g1,c30808_g1,c60227_g1,c66743_g4,c62317_g1,c71403_g1,c68710_g2,c65545_g5,c66909_g1,c37170_g1,c101450_g1,c28904_g1,c71835_g1,c76104_g1,c58908_g1,c62860_g1,c124996_g1,c1194_g1,c7479_g1,c98712_g1,c71403_g3,c87327_g1,c49915_g2,c24562_g1,c49794_g1,c65030_…
Organismal Systems	Endocrine system	GnRH signaling pathway	ko04912	33	c115937_g1,c66909_g1,c27347_g1,c19599_g1,c59865_g2,c69765_g1,c36120_g1,c73864_g1,c110909_g1,c70141_g8,c69834_g1,c71864_g1,c111383_g1,c76104_g1,c58908_g1,c50403_g1,c68255_g2,c70141_g6,c25675_g1,c10356_g1,c64010_g1,c49794_g1,c122225_g1,c36041_g1,c26784_g1,c123351_g1,c3902_g1,c66351_g1,c106372_g1,c61132_g1,c70679_g2,c127455_g1,c59865_g1
Organismal Systems	Endocrine system	Insulin secretion	ko04911	2	c91388_g1,c73864_g1
Organismal Systems	Endocrine system	Insulin signaling pathway	ko04910	109	c26784_g1,c36041_g1,c79795_g1,c67254_g1,c16623_g1,c71470_g2,c12411_g1,c116857_g1,c49794_g1,c64864_g1,c29692_g1,c25675_g1,c10356_g1,c54860_g1,c91364_g1,c40268_g1,c65834_g1,c100670_g1,c25404_g1,c68255_g2,c68010_g1,c43152_g1,c33905_g1,c56670_g1,c127455_g1,c70679_g2,c53091_g1,c61132_g1,c90603_g1,c95823_g1,c106372_g1,c107364_g1,c50258_g1,c78099_g1,c63294_g1,c66351_g1,c120262_g1,c109964_g1,c91175_g1,c2…
Organismal Systems	Endocrine system	Melanogenesis	ko04916	39	c2057_g1,c73864_g1,c36120_g1,c50501_g1,c71864_g1,c69834_g1,c70141_g8,c49429_g1,c120647_g1,c76104_g1,c58908_g1,c50403_g1,c67420_g1,c47743_g1,c115937_g1,c79266_g1,c27347_g1,c66909_g1,c59865_g2,c58412_g1,c123351_g1,c66351_g1,c70679_g2,c61132_g1,c61833_g1,c106372_g1,c71578_g1,c59865_g1,c127455_g1,c70141_g6,c68255_g2,c10356_g1,c25675_g1,c69323_g1,c49794_g1,c64010_g1,c26784_g1,c36041_g1,c122225_g1
Organismal Systems	Endocrine system	Oxytocin signaling pathway	ko04921	93	c52751_g1,c16506_g1,c70051_g2,c38235_g1,c58231_g1,c12435_g1,c70167_g1,c70527_g2,c68679_g2,c78738_g1,c66909_g1,c76104_g1,c58908_g1,c18906_g1,c98058_g1,c8259_g1,c38184_g1,c54487_g2,c113801_g1,c67688_g1,c70141_g8,c80683_g1,c65747_g1,c64010_g1,c87755_g1,c67501_g1,c112986_g1,c122225_g1,c67624_g1,c70141_g6,c66398_g1,c81050_g1,c93284_g1,c54487_g1,c79056_g1,c109285_g1,c75830_g1,c99132_g1,c59865_g1,c82607…
Organismal Systems	Endocrine system	PPAR signaling pathway	ko03320	64	c64957_g3,c39691_g1,c38967_g1,c106925_g1,c90457_g1,c102992_g1,c54902_g3,c125507_g1,c90991_g1,c113825_g1,c123_g1,c125066_g1,c109462_g1,c109501_g1,c87012_g1,c67162_g1,c112575_g1,c117970_g1,c69076_g1,c70563_g1,c70563_g2,c25034_g1,c46408_g1,c87428_g1,c67162_g2,c42767_g1,c59976_g1,c98812_g1,c70568_g1,c63473_g2,c58617_g1,c42030_g1,c85600_g1,c49861_g1,c66896_g1,c50928_g1,c22196_g1,c49759_g1,c68763_g1,c6…
Organismal Systems	Endocrine system	Progesterone-mediated oocyte maturation	ko04914	76	c58470_g1,c63382_g4,c33682_g1,c97076_g1,c59376_g1,c27347_g1,c58470_g2,c78441_g1,c59158_g2,c7387_g1,c50403_g1,c67535_g2,c69834_g1,c71864_g1,c102938_g1,c50285_g1,c37267_g1,c36041_g1,c71403_g3,c24562_g1,c71403_g2,c69652_g1,c6158_g1,c59042_g1,c10356_g1,c41473_g2,c66893_g1,c68255_g2,c70679_g2,c43169_g1,c79322_g1,c61132_g1,c66351_g1,c82955_g1,c14448_g1,c36786_g1,c71403_g1,c66743_g2,c119023_g1,c68362_g1…
Organismal Systems	Endocrine system	Prolactin signaling pathway	ko04917	26	c122225_g1,c58412_g1,c36041_g1,c64010_g1,c57839_g1,c66909_g1,c27347_g1,c79266_g1,c69323_g1,c10356_g1,c68255_g2,c47743_g1,c67420_g1,c50403_g1,c61132_g1,c61833_g1,c71578_g1,c70679_g2,c120647_g1,c66351_g1,c49429_g1,c50501_g1,c69834_g1,c71864_g1,c123351_g1,c2057_g1
Organismal Systems	Endocrine system	Renin-angiotensin system	ko04614	1	c127774_g1
Organismal Systems	Endocrine system	Thyroid hormone signaling pathway	ko04919	56	c58412_g1,c70908_g2,c52751_g1,c38235_g1,c14534_g1,c27347_g1,c79266_g1,c66909_g1,c70908_g1,c62074_g1,c85397_g1,c89904_g1,c50403_g1,c38184_g1,c8259_g1,c47743_g1,c67420_g1,c120647_g1,c110570_g1,c87211_g1,c69834_g1,c71864_g1,c50501_g1,c71027_g2,c49429_g1,c2462_g1,c2057_g1,c29998_g1,c70003_g2,c69568_g1,c11619_g1,c104306_g1,c36041_g1,c122225_g1,c64010_g1,c71052_g1,c69323_g1,c10356_g1,c77611_g1,c68255_g…
Organismal Systems	Endocrine system	Thyroid hormone synthesis	ko04918	46	c117705_g1,c54069_g1,c83173_g1,c32409_g1,c85770_g1,c69481_g1,c96270_g1,c62955_g1,c69404_g1,c112948_g1,c90921_g1,c83087_g1,c55081_g1,c111073_g1,c44127_g1,c56508_g1,c106148_g1,c52763_g2,c60288_g1,c92936_g1,c60618_g1,c18121_g1,c71770_g1,c21988_g1,c10236_g1,c116_g1,c122783_g1,c51844_g1,c73710_g1,c23554_g1,c65352_g1,c90525_g1,c11224_g1,c119403_g1,c91361_g1,c36228_g1,c3898_g1,c1476_g1,c68872_g1,c69837_…
Organismal Systems	Environmental adaptation	Circadian entrainment	ko04713	22	c69834_g1,c70141_g8,c123351_g1,c73864_g1,c36120_g1,c50403_g1,c59865_g1,c127455_g1,c70679_g2,c76104_g1,c58908_g1,c61132_g1,c106372_g1,c25675_g1,c66909_g1,c115937_g1,c68255_g2,c70141_g6,c26784_g1,c64010_g1,c49794_g1,c59865_g2
Organismal Systems	Environmental adaptation	Circadian rhythm	ko04710	27	c75830_g1,c60729_g1,c44793_g2,c100211_g1,c101278_g1,c54802_g1,c78406_g1,c66541_g1,c31540_g1,c62546_g1,c127881_g1,c67688_g1,c63782_g1,c57677_g1,c49150_g1,c70400_g1,c55907_g1,c54802_g2,c53092_g1,c113160_g1,c49226_g1,c112229_g1,c76377_g1,c70792_g2,c397_g1,c25404_g1,c51359_g1
Organismal Systems	Environmental adaptation	Circadian rhythm - fly	ko04711	13	c58412_g1,c44793_g2,c67420_g1,c47743_g1,c120647_g1,c71578_g1,c61833_g1,c69323_g1,c79266_g1,c50501_g1,c49429_g1,c2057_g1,c70792_g2
Organismal Systems	Environmental adaptation	Circadian rhythm - plant	ko04712	32	c69630_g1,c63128_g2,c118531_g1,c71173_g1,c109231_g1,c69936_g1,c117976_g1,c92656_g1,c97097_g1,c122977_g1,c121211_g1,c63128_g1,c100805_g1,c127796_g1,c62884_g1,c31279_g1,c120600_g1,c90369_g1,c56823_g1,c68415_g1,c6726_g1,c94848_g1,c88825_g1,c70294_g1,c63636_g1,c69689_g1,c57803_g1,c122151_g1,c68239_g1,c68219_g1,c79178_g1,c64239_g1
Organismal Systems	Environmental adaptation	Plant-pathogen interaction	ko04626	164	c122680_g1,c11747_g1,c69481_g1,c36041_g1,c26784_g1,c71403_g2,c50970_g1,c6930_g2,c20633_g1,c54178_g1,c69697_g4,c10356_g1,c68789_g1,c68539_g1,c62360_g1,c57651_g1,c106372_g1,c79322_g1,c110299_g1,c63557_g1,c15593_g1,c65904_g2,c106148_g1,c66413_g1,c7013_g1,c58470_g1,c33682_g1,c85600_g1,c59976_g1,c32697_g2,c10236_g1,c95824_g1,c3242_g1,c27347_g1,c58470_g2,c103730_g1,c71930_g1,c69837_g1,c102938_g1,c10370…
Organismal Systems	Excretory system	Aldosterone-regulated sodium reabsorption	ko04960	10	c122225_g1,c50403_g1,c61132_g1,c70679_g2,c64010_g1,c66909_g1,c69834_g1,c71864_g1,c123351_g1,c68255_g2
Organismal Systems	Excretory system	Collecting duct acid secretion	ko04966	32	c59110_g1,c60921_g1,c98444_g1,c60824_g1,c68674_g3,c77560_g1,c28794_g1,c55821_g1,c101147_g1,c90095_g1,c38679_g1,c127907_g1,c61768_g1,c67548_g1,c55841_g1,c97349_g1,c70783_g1,c62298_g2,c122816_g1,c67929_g1,c98291_g1,c70180_g1,c44054_g1,c84000_g1,c58972_g1,c100426_g1,c118208_g1,c117400_g1,c95848_g1,c80229_g1,c70783_g3,c108343_g1
Organismal Systems	Excretory system	Endocrine and other factor-regulated calcium reabsorption	ko04961	32	c70495_g1,c65003_g2,c125951_g1,c47066_g1,c55972_g1,c61454_g1,c9640_g1,c67610_g1,c23017_g1,c71111_g2,c64974_g1,c70811_g1,c71137_g1,c24315_g1,c42257_g1,c65309_g3,c65309_g4,c62738_g2,c49213_g1,c71522_g2,c71522_g1,c55978_g2,c101133_g1,c66992_g1,c15073_g1,c43062_g1,c9620_g1,c9322_g1,c37797_g1,c27924_g1,c52716_g1,c82352_g1
Organismal Systems	Excretory system	Proximal tubule bicarbonate reclamation	ko04964	8	c108257_g1,c67204_g1,c68072_g1,c65591_g1,c44035_g1,c68870_g1,c96020_g1,c83975_g1
Organismal Systems	Excretory system	Vasopressin-regulated water reabsorption	ko04962	40	c70495_g1,c72862_g1,c103768_g1,c52623_g1,c47066_g1,c101822_g1,c71708_g1,c55972_g1,c63837_g1,c61454_g1,c68276_g2,c30800_g1,c23017_g1,c83633_g1,c54630_g1,c64974_g1,c63402_g2,c33558_g1,c24315_g1,c42257_g1,c65309_g3,c62738_g2,c49213_g1,c65309_g4,c6398_g1,c101133_g1,c46920_g1,c55978_g2,c70517_g1,c45532_g1,c121827_g1,c58738_g1,c15073_g1,c9620_g1,c9322_g1,c37797_g1,c111227_g1,c88619_g1,c52716_g1,c82352_…
Organismal Systems	Immune system	Antigen processing and presentation	ko04612	129	c57439_g1,c65545_g2,c68710_g1,c80398_g1,c49915_g1,c108242_g1,c83022_g1,c52262_g1,c38251_g1,c76236_g1,c33599_g1,c37485_g1,c18553_g1,c33152_g1,c60227_g1,c66743_g4,c50907_g1,c30808_g1,c65545_g5,c1476_g1,c68710_g2,c71403_g1,c62317_g1,c37170_g1,c110012_g1,c31716_g1,c28904_g1,c101450_g1,c60939_g1,c7479_g1,c98712_g1,c1194_g1,c110557_g1,c52763_g1,c124996_g1,c24562_g1,c87327_g1,c49915_g2,c20877_g1,c71403_…
Organismal Systems	Immune system	B cell receptor signaling pathway	ko04662	48	c47743_g1,c67420_g1,c113998_g1,c50403_g1,c80331_g1,c64976_g1,c120647_g1,c49429_g1,c14318_g1,c69834_g1,c71864_g1,c50501_g1,c66616_g1,c2057_g1,c65647_g1,c58231_g1,c58412_g1,c70051_g2,c54066_g2,c70167_g4,c66909_g1,c47141_g1,c79266_g1,c27347_g1,c70527_g2,c70167_g1,c38044_g1,c47141_g2,c71578_g1,c61833_g1,c61132_g1,c66616_g2,c70679_g2,c66351_g1,c59284_g1,c70527_g1,c123351_g1,c127873_g1,c67501_g1,c66410…
Organismal Systems	Immune system	Chemokine signaling pathway	ko04062	41	c123351_g1,c66351_g1,c70679_g2,c66616_g2,c61132_g1,c61833_g1,c71578_g1,c47141_g2,c38044_g1,c68255_g2,c10356_g1,c69323_g1,c75990_g1,c64010_g1,c64506_g1,c36041_g1,c122225_g1,c112986_g1,c2057_g1,c79752_g1,c66616_g1,c50501_g1,c102729_g1,c71864_g1,c69834_g1,c14318_g1,c49429_g1,c120647_g1,c64976_g1,c80331_g1,c50403_g1,c113998_g1,c67420_g1,c47743_g1,c79266_g1,c27347_g1,c47141_g1,c66909_g1,c54066_g2,c584…
Organismal Systems	Immune system	Complement and coagulation cascades	ko04610	1	c71737_g1
Organismal Systems	Immune system	Cytosolic DNA-sensing pathway	ko04623	12	c48529_g2,c58283_g1,c53718_g1,c62962_g1,c64302_g1,c69102_g4,c16635_g1,c39430_g1,c97209_g1,c102141_g1,c60100_g1,c64043_g1
Organismal Systems	Immune system	Fc epsilon RI signaling pathway	ko04664	26	c47141_g1,c10356_g1,c27347_g1,c66909_g1,c68255_g2,c36041_g1,c122225_g1,c65647_g1,c64010_g1,c64506_g1,c54066_g2,c69834_g1,c71864_g1,c66351_g1,c14318_g1,c66616_g1,c123351_g1,c47141_g2,c50403_g1,c38044_g1,c80331_g1,c113998_g1,c66616_g2,c70679_g2,c64976_g1,c61132_g1
Organismal Systems	Immune system	Fc gamma R-mediated phagocytosis	ko04666	61	c50403_g1,c80331_g1,c70511_g1,c4736_g1,c113998_g1,c97428_g1,c3732_g1,c94245_g1,c86132_g1,c111383_g1,c64976_g1,c69834_g1,c67759_g1,c64282_g2,c14318_g1,c66616_g1,c110909_g1,c69765_g1,c126241_g1,c65647_g1,c54066_g2,c26279_g1,c89421_g1,c47141_g1,c19599_g1,c27347_g1,c60143_g1,c66909_g1,c71138_g1,c68842_g1,c73343_g1,c115083_g1,c38044_g1,c47141_g2,c63985_g1,c66616_g2,c70679_g2,c61132_g1,c68842_g2,c41523…
Organismal Systems	Immune system	Leukocyte transendothelial migration	ko04670	25	c65647_g1,c70908_g2,c112986_g1,c75990_g1,c54066_g2,c38235_g1,c52751_g1,c64506_g1,c70908_g1,c47141_g1,c103927_g1,c113998_g1,c80331_g1,c38184_g1,c8259_g1,c38044_g1,c47141_g2,c64976_g1,c66616_g2,c14318_g1,c102729_g1,c29998_g1,c70908_g3,c66616_g1,c79752_g1
Organismal Systems	Immune system	NOD-like receptor signaling pathway	ko04621	51	c10236_g1,c116_g1,c66909_g1,c122783_g1,c58470_g2,c59158_g2,c37170_g1,c66743_g2,c58470_g1,c36786_g1,c33682_g1,c71403_g1,c102938_g1,c61987_g2,c124996_g1,c69837_g1,c71403_g4,c69834_g1,c1194_g1,c50285_g1,c59158_g1,c44962_g1,c69312_g2,c28904_g1,c50403_g1,c71835_g1,c71403_g5,c16657_g1,c66743_g1,c66743_g3,c38251_g1,c85770_g1,c68255_g2,c52262_g1,c83022_g1,c71403_g3,c69481_g1,c82017_g1,c71403_g2,c64010_g1…
Organismal Systems	Immune system	Natural killer cell mediated cytotoxicity	ko04650	38	c38044_g1,c47141_g2,c61132_g1,c66616_g2,c70679_g2,c66351_g1,c70527_g1,c59284_g1,c127873_g1,c123351_g1,c67501_g1,c66410_g2,c122225_g1,c36041_g1,c64506_g1,c64010_g1,c10356_g1,c68255_g2,c67624_g1,c113998_g1,c50403_g1,c80331_g1,c64976_g1,c81186_g1,c14318_g1,c71864_g1,c69834_g1,c66616_g1,c65647_g1,c58231_g1,c70051_g2,c54066_g2,c70167_g4,c66909_g1,c47141_g1,c27347_g1,c70167_g1,c70527_g2
Organismal Systems	Immune system	Platelet activation	ko04611	32	c68255_g2,c66398_g1,c54487_g1,c29692_g1,c64010_g1,c75990_g1,c112986_g1,c123351_g1,c70908_g3,c50258_g1,c61132_g1,c53091_g1,c70679_g2,c43152_g1,c109285_g1,c66909_g1,c70908_g1,c16506_g1,c52751_g1,c38235_g1,c70908_g2,c66873_g1,c25825_g1,c79752_g1,c54487_g2,c29998_g1,c65747_g1,c69834_g1,c102729_g1,c50403_g1,c38184_g1,c8259_g1
Organismal Systems	Immune system	RIG-I-like receptor signaling pathway	ko04622	8	c107559_g1,c67574_g1,c56544_g1,c69976_g4,c68714_g6,c69976_g3,c79994_g1,c70871_g1
Organismal Systems	Immune system	T cell receptor signaling pathway	ko04660	38	c67624_g1,c68255_g2,c10356_g1,c69323_g1,c64010_g1,c36041_g1,c66410_g2,c122225_g1,c112986_g1,c67501_g1,c123351_g1,c127873_g1,c70527_g1,c59284_g1,c66351_g1,c70679_g2,c61132_g1,c61833_g1,c71578_g1,c70167_g1,c70527_g2,c27347_g1,c79266_g1,c70167_g4,c66909_g1,c70051_g2,c58412_g1,c58231_g1,c2057_g1,c50501_g1,c102729_g1,c69834_g1,c71864_g1,c49429_g1,c120647_g1,c50403_g1,c47743_g1,c67420_g1
Organismal Systems	Immune system	Toll-like receptor signaling pathway	ko04620	36	c47141_g2,c38044_g1,c61132_g1,c70679_g2,c65162_g2,c66616_g2,c100612_g1,c66351_g1,c123351_g1,c61825_g1,c36041_g1,c126976_g1,c101154_g1,c64010_g1,c64506_g1,c57895_g1,c55023_g1,c10356_g1,c68255_g2,c113998_g1,c80331_g1,c50403_g1,c64976_g1,c122343_g1,c14318_g1,c24145_g1,c69834_g1,c66616_g1,c72758_g1,c89250_g1,c65647_g1,c54066_g2,c66909_g1,c27347_g1,c47141_g1,c67094_g1
Organismal Systems	Nervous system	Cholinergic synapse	ko04725	15	c122225_g1,c50403_g1,c36041_g1,c61132_g1,c70679_g2,c64010_g1,c66351_g1,c66909_g1,c27347_g1,c69834_g1,c71864_g1,c10356_g1,c73864_g1,c123351_g1,c68255_g2
Organismal Systems	Nervous system	Dopaminergic synapse	ko04728	64	c59244_g1,c16506_g1,c50610_g1,c68898_g1,c58412_g1,c70976_g1,c54487_g2,c65747_g1,c70141_g8,c120647_g1,c58908_g1,c76104_g1,c67987_g1,c47743_g1,c67420_g1,c66398_g1,c70141_g6,c69323_g1,c54487_g1,c46240_g1,c87528_g1,c16801_g1,c68262_g2,c67107_g1,c26661_g1,c68262_g3,c68171_g1,c61833_g1,c71578_g1,c109285_g1,c59865_g1,c115937_g1,c79266_g1,c65917_g1,c66791_g1,c68167_g1,c69638_g7,c59865_g2,c25825_g1,c66873…
Organismal Systems	Nervous system	GABAergic synapse	ko04727	45	c7989_g1,c49188_g1,c70947_g4,c111426_g1,c45660_g1,c58378_g1,c81605_g1,c121672_g1,c63554_g1,c12523_g1,c13497_g1,c103329_g1,c61760_g1,c73340_g1,c70021_g1,c86585_g1,c83126_g1,c115348_g1,c74493_g1,c70947_g1,c67556_g4,c61430_g1,c68449_g3,c117489_g1,c107627_g1,c84110_g1,c34364_g1,c29194_g1,c70517_g1,c119549_g1,c120124_g1,c69426_g1,c61750_g1,c89225_g1,c440_g1,c90436_g1,c33852_g1,c58234_g1,c64129_g2,c521…
Organismal Systems	Nervous system	Glutamatergic synapse	ko04724	47	c89225_g1,c61750_g1,c440_g1,c70167_g1,c70527_g2,c119549_g1,c66909_g1,c70167_g4,c19599_g1,c69426_g1,c84110_g1,c107627_g1,c34364_g1,c70051_g2,c58231_g1,c69765_g1,c53347_g1,c110909_g1,c70947_g3,c69834_g1,c111383_g1,c50403_g1,c58234_g1,c121672_g1,c67624_g1,c68255_g2,c45660_g1,c70947_g4,c64010_g1,c111426_g1,c66410_g2,c67501_g1,c7989_g1,c115348_g1,c123351_g1,c3902_g1,c127873_g1,c70947_g1,c83126_g1,c592…
Organismal Systems	Nervous system	Long-term depression	ko04730	21	c68255_g2,c66909_g1,c10356_g1,c27347_g1,c87528_g1,c64010_g1,c65917_g1,c122225_g1,c36041_g1,c123351_g1,c67107_g1,c68262_g2,c68262_g3,c66351_g1,c71864_g1,c69834_g1,c61132_g1,c70679_g2,c64063_g2,c50403_g1,c67987_g1
Organismal Systems	Nervous system	Long-term potentiation	ko04720	55	c70527_g2,c115937_g1,c70167_g1,c27347_g1,c66909_g1,c70167_g4,c16506_g1,c70051_g2,c59865_g2,c25825_g1,c66873_g1,c58231_g1,c54487_g2,c79752_g1,c36120_g1,c73864_g1,c71864_g1,c69834_g1,c65747_g1,c70141_g8,c76104_g1,c58908_g1,c50403_g1,c79067_g1,c66398_g1,c68255_g2,c70141_g6,c67624_g1,c10356_g1,c25675_g1,c54487_g1,c75990_g1,c49794_g1,c64010_g1,c29692_g1,c26784_g1,c36041_g1,c66410_g2,c122225_g1,c67501_…
Organismal Systems	Nervous system	Neurotrophin signaling pathway	ko04722	88	c66648_g2,c59403_g2,c65647_g1,c72758_g1,c52673_g1,c83985_g1,c59865_g2,c47141_g1,c79266_g1,c76585_g1,c27347_g1,c115937_g1,c50403_g1,c122343_g1,c23438_g1,c69834_g1,c71864_g1,c102729_g1,c24145_g1,c44139_g1,c50501_g1,c49429_g1,c66616_g1,c65939_g1,c2057_g1,c73864_g1,c36120_g1,c36041_g1,c26784_g1,c18152_g1,c64506_g1,c49794_g1,c75990_g1,c10356_g1,c25675_g1,c55023_g1,c68255_g2,c68276_g2,c47141_g2,c127455…
Organismal Systems	Nervous system	Retrograde endocannabinoid signaling	ko04723	12	c74493_g1,c68255_g2,c63554_g1,c123351_g1,c12523_g1,c69834_g1,c66909_g1,c70679_g2,c64010_g1,c61132_g1,c50403_g1,c61430_g1
Organismal Systems	Nervous system	Serotonergic synapse	ko04726	14	c50403_g1,c36041_g1,c122225_g1,c70679_g2,c64010_g1,c61132_g1,c27347_g1,c10356_g1,c71864_g1,c69834_g1,c66351_g1,c66909_g1,c68255_g2,c123351_g1
Organismal Systems	Nervous system	Synaptic vesicle cycle	ko04721	65	c97349_g1,c66992_g1,c61430_g1,c62298_g2,c64377_g1,c70517_g1,c63533_g1,c59110_g1,c72258_g1,c37753_g1,c38679_g1,c55821_g1,c90095_g1,c36373_g1,c117400_g1,c12523_g1,c100426_g1,c56369_g1,c66476_g1,c9640_g1,c63554_g1,c108343_g1,c70783_g3,c65003_g2,c74493_g1,c67610_g1,c71111_g2,c84000_g1,c46956_g1,c441_g1,c55841_g1,c67548_g1,c61768_g1,c71522_g1,c71522_g2,c70783_g1,c68155_g1,c55699_g1,c27924_g1,c77560_g1…
Organismal Systems	Sensory system	Inflammatory mediator regulation of TRP channels	ko04750	26	c109285_g1,c127455_g1,c59865_g1,c43152_g1,c58908_g1,c76104_g1,c106372_g1,c53091_g1,c50258_g1,c70141_g8,c65747_g1,c54487_g2,c73864_g1,c36120_g1,c25825_g1,c26784_g1,c66873_g1,c16506_g1,c49794_g1,c29692_g1,c59865_g2,c25675_g1,c54487_g1,c70141_g6,c66398_g1,c115937_g1
Organismal Systems	Sensory system	Olfactory transduction	ko04740	14	c73864_g1,c36120_g1,c115937_g1,c70141_g6,c70141_g8,c25675_g1,c59865_g2,c106372_g1,c76104_g1,c49794_g1,c58908_g1,c59865_g1,c127455_g1,c26784_g1
Organismal Systems	Sensory system	Phototransduction	ko04744	13	c59865_g1,c127455_g1,c26784_g1,c59865_g2,c106372_g1,c76104_g1,c49794_g1,c58908_g1,c70141_g8,c25675_g1,c36120_g1,c115937_g1,c70141_g6
Organismal Systems	Sensory system	Phototransduction - fly	ko04745	22	c25675_g1,c70908_g1,c70141_g6,c115937_g1,c26784_g1,c70908_g2,c49794_g1,c52751_g1,c38235_g1,c59865_g2,c70141_g8,c70908_g3,c29998_g1,c73864_g1,c36120_g1,c8259_g1,c38184_g1,c127455_g1,c59865_g1,c76104_g1,c58908_g1,c106372_g1
