# Supplementary material for: De novo Assembly and Characterization of the Fruit Transcriptome of Idesia polycarpa Reveals Candidate Genes for Lipid Biosynthesis
Source: Front Plant Sci. 2016 Jun 7;7:801. doi: 10.3389/fpls.2016.00801 (PMC4896211; doi:10.3389/fpls.2016.00801)
Supplement: Table S3 — Top 50 expressed genes in seeds. [file Table3.XLSX]

## Sheet: Sheet1
gene_id	Seed_1_Read_count	Seed_1_FPKM	Seed_2_Read_count	Seed_2_FPKM	Seed_3_Read_count	Seed_3_FPKM	Picarp_1_Read_count	Picarp_1_FPKM	Picarp_2_Read_count	Picarp_2_FPKM	Picarp_3_Read_count	Picarp_3_FPKM	Gene Length	Swissprot Description	PFAM description
c56815_g1	920254	78400.3	1140647	82485.6	1372435	86833.2	72	6.05	7	0.4	6	0.36	914	2S albumin OS=Ricinus communis PE=1 SV=2	Fusaric acid resistance protein family
c63003_g1	237342	13484.7	285671	13830.9	348181	14695.7	264	14.91	443	16.82	412	16.6	1167	Endochitinase 1 OS=Gossypium hirsutum PE=3 SV=1	Chitinase class I//Chitin recognition protein
c38801_g1	100138	9040.89	131252	10061.6	143543	9623.25	145170	13093.2	161660	9838.29	158560	10200.5	822	Metallothionein-like protein type 3 OS=Carica papaya PE=3 SV=1	Metallothionein//Metallothionein
c100096_g1	77457	7776.56	98462	8384.38	114667	8547.41	61	6.13	58	3.94	72	5.16	763	Late embryogenesis abundant protein D-7 OS=Gossypium hirsutum PE=2 SV=1	Signal recognition particle, alpha subunit, N-terminal//Transmembrane protein//Prominin//Apolipoprotein A1/A4/E domain
c22955_g1	68382	7429.72	80635	7424.11	94375	7612.19	30468	3315.43	39999	2943.1	38409	2981.27	723	Metallothionein-like protein type 2 OS=Actinidia deliciosa GN=pKIWI504 PE=2 SV=1	Metallothionein
c58617_g3	156090	7026.19	200610	7704.93	231022	7726.53	54	2.41	103	3.09	76	2.42	1411	--	Protein of unknown function, DUF479
c57714_g1	38447	5796.28	48016	6292.31	55961	5845.42	9	0.93	5	0.32	6	0.5	1146	Oleosin 1 OS=Prunus dulcis GN=OLE1 PE=2 SV=1	Oleosin
c66896_g1	12824	4009.38	15432	3995.23	16901	3921.64	9027	2855.33	12192	2732.92	11514	2645.17	546	Polyubiquitin (Fragment) OS=Hordeum vulgare PE=2 SV=1	Ubiquitin family
c71678_g1	41253	3543.01	55051	4016.39	62684	3997.85	17895	1534.41	14678	848.8	15909	972.98	852	Late embryogenesis abundant protein Lea5 OS=Citrus sinensis GN=LEA5 PE=2 SV=1	Late embryogenesis abundant protein
c61237_g1	122631	3468.12	139728	3377.81	162635	3418.14	44	1.23	53	0.99	75	1.5	2106	Patatin-like protein 2 OS=Oryza sativa subsp. japonica GN=PLP2 PE=3 SV=1	Patatin-like phospholipase
c56614_g1	68775	2884.63	78985	2827.61	97381	3034.85	286857	11939.3	375898	10499.3	340606	10110.7	1497	Omega-6 fatty acid desaturase, endoplasmic reticulum isozyme 1 OS=Glycine max GN=FAD2-1 PE=2 SV=1	Fatty acid desaturase//Domain of unknown function (DUF3474)
c60826_g2	69871	2782.24	82093	2793.89	92067	2723.88	825	53.02	1212	52.54	1317	60.54	1594	18.2 kDa class I heat shock protein OS=Medicago sativa GN=HSP18.2 PE=2 SV=1	NQRA C-terminal domain
c58269_g1	48511	2767.68	57883	2770.98	64738	2718.42	91928	5057.98	113418	4230.69	110613	4330.7	1441	Translationally-controlled tumor protein homolog OS=Hevea brasiliensis GN=TCTP PE=2 SV=1	--
c63473_g1	33122	2663.76	39865	2716.86	47797	2810.95	63895	5061.22	82553.1	4284.59	76366	4228.96	1391	Polyubiquitin 14 OS=Arabidopsis thaliana GN=UBQ14 PE=1 SV=2	Ubiquitin family//RNA methyltransferase
c55071_g1	30389	2615.67	35455	2589.97	41961	2684.95	91	7.72	146	8.36	182	11.03	886	Cysteine proteinase inhibitor 2 OS=Arabidopsis thaliana GN=CYS2 PE=2 SV=2	Mammalian taste receptor protein (TAS2R)//Cystatin domain
c68737_g1	71004	2551.76	79772	2455.58	96144	2558.41	65120	2408.34	102120	2564.94	92831	2472.14	2690	Elongation factor 1-alpha OS=Oryza sativa subsp. japonica GN=REFA1 PE=2 SV=2	Elongation factor Tu C-terminal domain//Elongation factor Tu domain 2//PgaD-like protein//Elongation factor Tu GTP binding domain//50S ribosome-binding GTPase//Semialdehyde dehydrogenase, dimerisation domain
c71160_g1	66448	2436.39	75508	2306.56	87080	2286.51	104272	3974.57	176882	4885.82	163693	4850.24	3612	Heat shock cognate 70 kDa protein OS=Petunia hybrida GN=HSP70 PE=2 SV=1	MreB/Mbl protein//Hydantoinase/oxoprolinase//Anaphase-promoting complex APC subunit 1
c63056_g1	62988.7	2266.22	72063.5	2214.37	88053.4	2354.1	43609.9	1555.69	55536.6	1328.63	50467.9	1283.99	1706	3-oxo-Delta(4,5)-steroid 5-beta-reductase OS=Arabidopsis thaliana GN=VEP1 PE=1 SV=1	short chain dehydrogenase//NAD dependent epimerase/dehydratase family
c56196_g1	30342	1993.84	38192	2136.57	44854	2189.35	11	0.72	13	0.57	12	0.56	1041	--	--
c17721_g1	60154	1979.69	69825	1963.29	79987	1956.17	47	1.53	74	1.62	51	1.19	1843	Vicilin-like antimicrobial peptides 2-3 (Fragment) OS=Macadamia integrifolia GN=AMP2-3 PE=1 SV=1	Cupin//Sigma-70 region 3//OB-fold nucleic acid binding domain
c57554_g1	16396	1861.77	20455	1967.2	22496	1896.21	15352	1747.07	19268	1483.5	18823	1527.97	702	--	--
c30808_g1	2384	1858.67	3042	1890.07	3383	1925.69	1807	1499.53	2946	1772.37	2689	1615.44	301	Probable mediator of RNA polymerase II transcription subunit 37c OS=Arabidopsis thaliana GN=MED37C PE=1 SV=1	--
c8561_g1	28318	1837.99	33892	1872.9	40232	1939.66	165	10.66	246	10.69	227	10.46	1051	Late embryogenesis abundant protein B19.3 OS=Hordeum vulgare GN=B19.3 PE=2 SV=1	--
c61718_g1	32387	1834.56	38951	1876.79	45611	1915.8	103	6.53	148	6.4	120	5.46	1487	Late embryogenesis abundant protein OS=Raphanus sativus PE=2 SV=1	Dehydrin
c58707_g1	70374	1797.05	83651	1826.44	96625	1833.73	414	10.47	523	8.86	587	10.58	2307	Defensin-like protein OS=Petunia integrifolia PE=2 SV=1	Scorpion acidic alpha-KTx toxin family//Gamma-thionin family//Arthropod defensin//Scorpion toxin-like domain//PufQ cytochrome subunit
c69869_g1	49753	1769.45	57765	1754.34	69109	1826.46	26371	931.05	34815	823.97	32887	827.82	1728	Dehydration-responsive protein RD22 OS=Arabidopsis thaliana GN=RD22 PE=2 SV=1	--
c21077_g1	11103	1636.84	14100	1754.16	15965	1746.35	342	50.77	435	43.86	337	35.69	595	Metallothionein-like protein type 2 OS=Malus domestica GN=MT1 PE=3 SV=1	Metallothionein family 5//Metallothionein//Plant PEC family metallothionein
c61700_g1	24252	1621.7	30996	1767.03	35433	1762.82	11	0.72	8	0.35	9	0.44	1176	Em-like protein GEA1 OS=Arabidopsis thaliana GN=EM1 PE=2 SV=1	Sec7 domain//Beta-galactosidase C-terminal domain
c49298_g1	16097	1600.91	19513	1646.14	22301	1646.73	14103	1402.96	19410	1304.25	18383	1304.41	768	Peptidyl-prolyl cis-trans isomerase OS=Lupinus luteus PE=2 SV=1	Cyclophilin type peptidyl-prolyl cis-trans isomerase/CLD
c60478_g1	55815	1538.19	65284	1538	72191	1478.52	245565	6702.22	326957	5978.92	307840	5992.12	2155	Peroxidase 42 OS=Arabidopsis thaliana GN=PER42 PE=1 SV=2	Peroxidase
c51209_g1	28021	1526.42	32747	1520.51	41144	1665.06	83	4.49	88	3.2	109	4.21	1207	Dehydrin Xero 1 OS=Arabidopsis thaliana GN=XERO1 PE=2 SV=2	Dehydrin
c23041_g1	43007	1478.89	48994	1439.16	59433	1518.7	945	32.21	1410	32.23	1300	31.6	1774	Cinnamoyl-CoA reductase 1 OS=Arabidopsis thaliana GN=CCR1 PE=1 SV=1	NAD dependent epimerase/dehydratase family//Translation initiation factor IF-3, N-terminal domain//3-beta hydroxysteroid dehydrogenase/isomerase family//Polysaccharide biosynthesis protein//short chain dehydrogenase
c51552_g1	27781	1460.46	32842	1472.25	39017	1523.99	50321	2717.24	60325	2210.06	59122	2300.89	1295	Phosphoprotein ECPP44 OS=Daucus carota GN=ECPP44 PE=1 SV=1	Dehydrin
c11601_g1	28069	1418.01	34564	1488.98	41557	1559.73	52770	2648.54	64396	2171.06	61758	2210.73	1283	Glutathione S-transferase OS=Hyoscyamus muticus PE=1 SV=1	Glutathione S-transferase, N-terminal domain//Glutathione S-transferase, N-terminal domain//Glutathione S-transferase, N-terminal domain
c70815_g1	13241	1411.12	16821	1528.19	19577	1556.95	206943	23108.5	262873	19811.2	250008	19835.1	780	Wound-responsive protein GWIN3 OS=Populus sp. GN=GWIN3 PE=2 SV=1	Pigment-dispersing hormone (PDH)//Trypsin and protease inhibitor
c34388_g1	30508	1403.14	38334	1504.17	40933	1398.76	173092	7904.27	208801	6401.63	205617	6696.72	1386	Probable protein Pop3 OS=Arabidopsis thaliana GN=At3g17210 PE=1 SV=1	--
c63351_g1	18121	1338.85	22828	1434.61	25398	1393.71	5743	422.92	9214	456.99	9323	489.69	952	Proteinase inhibitor OS=Linum usitatissimum PE=1 SV=1	Potato inhibitor I family
c59808_g1	56764	1324.75	61319	1223.91	72282	1253.72	56352	1301.7	85088	1316.28	78490	1293.06	2502	ABC transporter F family member 1 OS=Arabidopsis thaliana GN=ABCF1 PE=1 SV=1	MukB N-terminal//Archaeal ATPase//Dynamin family//ATPase family associated with various cellular activities (AAA)//RNA helicase//Miro-like protein//Casein kinase 1 gamma C terminal//ABC transporter//NB-ARC domain//50S ribosome-binding GTPase//Protein of unknown function, DUF258//AAA domain (dynein-related subfamily)//Zeta toxin
c31429_g1	49346	1324.7	56674	1300.69	62690	1250.7	24	0.64	30	0.53	45	0.85	2206	Embryonic protein DC-8 OS=Daucus carota PE=3 SV=1	Apolipoprotein A1/A4/E domain
c70199_g3	42371	1316.6	49322	1309.64	57471	1327.08	1022	31.47	1562	32.23	1451	31.86	1938	Vacuolar-processing enzyme OS=Citrus sinensis PE=2 SV=1	Peptidase C13 family
c65254_g2	27914	1297.38	33339	1321.9	41210	1423.07	18054	833.19	18367	569.12	17197	566.03	1374	--	--
c58959_g1	15761	1295.49	19234	1338.29	21112	1288.98	12456	1008.93	16342	895.24	15555	899.52	1011	Protein translation factor SUI1 homolog 2 OS=Arabidopsis thaliana GN=At1g54290 PE=3 SV=1	Translation initiation factor SUI1//Nuclear envelope localisation domain
c49751_g1	811	1278.83	1099	1280.28	1129	1546.73	16	44.23	106	83.4	96	98.02	519	--	Extensin-like region
c66450_g1	19657	1249.47	22694	1228.32	27055	1277.28	43368	2750.88	53323	2275.17	50500	2284.29	1086	ADP-ribosylation factor OS=Vigna unguiculata GN=ARF PE=2 SV=3	G-protein alpha subunit//Elongation factor Tu GTP binding domain//Miro-like protein//Ras family//50S ribosome-binding GTPase//Gtr1/RagA G protein conserved region//6-phosphofructo-2-kinase//ADP-ribosylation factor family
c43332_g1	15324	1249.14	18160	1258.1	20539	1243.36	90496	7360.39	109165	5985.05	106290	6166.12	885	Probable protein Pop3 OS=Arabidopsis thaliana GN=At3g17210 PE=1 SV=1	--
c33022_g1	21041	1229.81	24072	1198.74	27526	1195.16	53501	3110.13	76894	3005.31	74307	3080.88	1141	--	--
c71960_g1	8007	1214.27	10134	1296.33	11027	1240.72	1135	173.42	1289	133.84	1260	137.34	585	Metallothionein-like protein type 2 OS=Actinidia deliciosa GN=pKIWI504 PE=2 SV=1	Metallothionein
c59796_g1	21475	1143.75	25497	1157.68	29198	1155.37	617382	32718.2	818060	29128.1	773088	29215.3	1234	Bark storage protein B OS=Populus deltoides GN=BSP PE=1 SV=1	Phosphorylase superfamily
c30855_g1	16808	1108.62	20009	1123.52	22873	1120.62	44051	2892.8	62726	2771.78	58260	2728.78	1038	Probable protein Pop3 OS=Arabidopsis thaliana GN=At3g17210 PE=1 SV=1	Proteolipid membrane potential modulator
20
