# Supplementary material for: De novo Assembly and Characterization of the Fruit Transcriptome of Idesia polycarpa Reveals Candidate Genes for Lipid Biosynthesis
Source: Front Plant Sci. 2016 Jun 7;7:801. doi: 10.3389/fpls.2016.00801 (PMC4896211; doi:10.3389/fpls.2016.00801)
Supplement: Table S4 — Top 50 expressed genes in pericarps. [file Table4.XLSX]

## Sheet: Sheet1
gene_id	Seed_1_Read_count	Seed_1_FPKM	Seed_2_Read_count	Seed_2_FPKM	Seed_3_Read_count	Seed_3_FPKM	Picarp_1_Read_count	Picarp_1_FPKM	Picarp_2_Read_count	Picarp_2_FPKM	Picarp_3_Read_count	Picarp_3_FPKM	Gene Length	Swissprot Description	PFAM description
c59796_g1	21475	1143.75	25497	1157.68	29198	1155.37	617382	32718.2	818060	29128.1	773088	29215.3	1234	Bark storage protein B OS=Populus deltoides GN=BSP PE=1 SV=1	Phosphorylase superfamily
c47890_g1	17643	985.45	21352	1016.4	24824	1030.05	336191	18669.7	446027	16648.2	421503	16694.7	1183	Endochitinase PR4 OS=Phaseolus vulgaris GN=CHI4 PE=2 SV=1	Endonuclease V//Chitinase class I//Chitin recognition protein
c56614_g1	68775	2884.63	78985	2827.61	97381	3034.85	286857	11939.3	375898	10499.3	340606	10110.7	1497	Omega-6 fatty acid desaturase, endoplasmic reticulum isozyme 1 OS=Glycine max GN=FAD2-1 PE=2 SV=1	Fatty acid desaturase//Domain of unknown function (DUF3474)
c60478_g1	55815	1538.19	65284	1538	72191	1478.52	245565	6702.22	326957	5978.92	307840	5992.12	2155	Peroxidase 42 OS=Arabidopsis thaliana GN=PER42 PE=1 SV=2	Peroxidase
c58649_g1	11192	83	9345	59.38	13393	73.84	238940	1750.12	178079	871.97	187258	978.15	7366	Putative uncharacterized protein ART2 OS=Saccharomyces cerevisiae (strain ATCC 204508 / S288c) GN=ART2 PE=5 SV=1	--
c70815_g1	13241	1411.12	16821	1528.19	19577	1556.95	206943	23108.5	262873	19811.2	250008	19835.1	780	Wound-responsive protein GWIN3 OS=Populus sp. GN=GWIN3 PE=2 SV=1	Pigment-dispersing hormone (PDH)//Trypsin and protease inhibitor
c43846_g2	22026	763.87	25411	752.77	29767	767.12	193487	6652.05	256562	5914.53	238442	5846.49	1761	Thiamine thiazole synthase 2, chloroplastic OS=Vitis vinifera GN=THI1-2 PE=3 SV=1	Lycopene cyclase protein//RNA polymerase Rpb1, domain 3//Glucose inhibited division protein A//Pyridine nucleotide-disulphide oxidoreductase//GMC oxidoreductase//Pyridine nucleotide-disulphide oxidoreductase//FAD dependent oxidoreductase
c63552_g1	5375	151.04	6161	147.99	6947	145.08	192710	5363.47	287774	5366.6	268987	5339.21	2118	Beta-fructofuranosidase, insoluble isoenzyme 1 OS=Daucus carota GN=INV1 PE=1 SV=1	Phosphate transporter family
c60653_g2	6988	332.38	8402	340.89	9827	347.28	182957	8642.22	269324	8542.82	244814	8247.69	1348	Dehydration-responsive protein RD22 OS=Arabidopsis thaliana GN=RD22 PE=2 SV=1	--
c34388_g1	30508	1403.14	38334	1504.17	40933	1398.76	173092	7904.27	208801	6401.63	205617	6696.72	1386	Probable protein Pop3 OS=Arabidopsis thaliana GN=At3g17210 PE=1 SV=1	--
c71595_g1	216	12.88	264	13.41	294	13.02	169308	10043.7	198671	7924.81	181145	7664.29	1123	21 kDa seed protein OS=Theobroma cacao GN=ASP PE=2 SV=1	Trypsin and protease inhibitor
c38801_g1	100138	9040.89	131252	10061.6	143543	9623.25	145170	13093.2	161660	9838.29	158560	10200.5	822	Metallothionein-like protein type 3 OS=Carica papaya PE=3 SV=1	Metallothionein//Metallothionein
c56187_g2	1094	201.08	1348	208.28	1614	220	121696	22635.5	127628	16195.1	124297	16495.6	524	--	Conotoxin
c51515_g1	645	42.49	699	39.2	851	41.64	110641	7256.58	149525	6598.94	149534	6995.05	1039	Germin-like protein subfamily 3 member 2 OS=Arabidopsis thaliana GN=At3g10080 PE=2 SV=1	Delta serrate ligand//AraC-like ligand binding domain//ARD/ARD' family//Cupin
c71160_g1	66448	2436.39	75508	2306.56	87080	2286.51	104272	3974.57	176882	4885.82	163693	4850.24	3612	Heat shock cognate 70 kDa protein OS=Petunia hybrida GN=HSP70 PE=2 SV=1	MreB/Mbl protein//Hydantoinase/oxoprolinase//Anaphase-promoting complex APC subunit 1
c58269_g1	48511	2767.68	57883	2770.98	64738	2718.42	91928	5057.98	113418	4230.69	110613	4330.7	1441	Translationally-controlled tumor protein homolog OS=Hevea brasiliensis GN=TCTP PE=2 SV=1	--
c43332_g1	15324	1249.14	18160	1258.1	20539	1243.36	90496	7360.39	109165	5985.05	106290	6166.12	885	Probable protein Pop3 OS=Arabidopsis thaliana GN=At3g17210 PE=1 SV=1	--
c67711_g2	39233	696.34	43806	665.37	48103	634.63	80324	1410.16	127371	1496.35	116131	1453.74	3221	YTH domain-containing family protein 2 OS=Mus musculus GN=Ythdf2 PE=2 SV=1	GRIP domain
c62565_g2	11281	533.7	12733	513.86	15901	558.91	70767	3324.71	94674	2986.7	86167	2887.25	1354	Aquaporin PIP2-7 OS=Arabidopsis thaliana GN=PIP2-7 PE=1 SV=2	Major intrinsic protein
c68737_g1	71004	2551.76	79772	2455.58	96144	2558.41	65120	2408.34	102120	2564.94	92831	2472.14	2690	Elongation factor 1-alpha OS=Oryza sativa subsp. japonica GN=REFA1 PE=2 SV=2	Elongation factor Tu C-terminal domain//Elongation factor Tu domain 2//PgaD-like protein//Elongation factor Tu GTP binding domain//50S ribosome-binding GTPase//Semialdehyde dehydrogenase, dimerisation domain
c63473_g1	33122	2663.76	39865	2716.86	47797	2810.95	63895	5061.22	82553.1	4284.59	76366	4228.96	1391	Polyubiquitin 14 OS=Arabidopsis thaliana GN=UBQ14 PE=1 SV=2	Ubiquitin family//RNA methyltransferase
c59808_g1	56764	1324.75	61319	1223.91	72282	1253.72	56352	1301.7	85088	1316.28	78490	1293.06	2502	ABC transporter F family member 1 OS=Arabidopsis thaliana GN=ABCF1 PE=1 SV=1	MukB N-terminal//Archaeal ATPase//Dynamin family//ATPase family associated with various cellular activities (AAA)//RNA helicase//Miro-like protein//Casein kinase 1 gamma C terminal//ABC transporter//NB-ARC domain//50S ribosome-binding GTPase//Protein of unknown function, DUF258//AAA domain (dynein-related subfamily)//Zeta toxin
c67764_g3	38440	1011.89	44523	1002.04	51894	1015.22	54295	1415.24	76494	1335.73	70848	1317.04	2245	DnaJ protein homolog OS=Cucumis sativus GN=DNAJ1 PE=2 SV=1	Hydrogenase expression/synthesis hypA family//Geminivirus putative movement protein//DnaJ central domain
c33022_g1	21041	1229.81	24072	1198.74	27526	1195.16	53501	3110.13	76894	3005.31	74307	3080.88	1141	--	--
c11601_g1	28069	1418.01	34564	1488.98	41557	1559.73	52770	2648.54	64396	2171.06	61758	2210.73	1283	Glutathione S-transferase OS=Hyoscyamus muticus PE=1 SV=1	Glutathione S-transferase, N-terminal domain//Glutathione S-transferase, N-terminal domain//Glutathione S-transferase, N-terminal domain
c23019_g1	82	7.93	107	8.78	91	6.54	51408	4971.84	64074	4184.41	62985	4344.95	783	MLP-like protein 328 OS=Arabidopsis thaliana GN=MLP328 PE=2 SV=1	Pathogenesis-related protein Bet v I family
c51552_g1	27781	1460.46	32842	1472.25	39017	1523.99	50321	2717.24	60325	2210.06	59122	2300.89	1295	Phosphoprotein ECPP44 OS=Daucus carota GN=ECPP44 PE=1 SV=1	Dehydrin
c118819_g1	29	1.47	44	1.9	32	1.2	44819	2251.65	60452	2040.07	61000	2185.7	1282	Pathogenesis-related protein 1 OS=Arabidopsis thaliana GN=At2g14610 PE=1 SV=1	--
c30855_g1	16808	1108.62	20009	1123.52	22873	1120.62	44051	2892.8	62726	2771.78	58260	2728.78	1038	Probable protein Pop3 OS=Arabidopsis thaliana GN=At3g17210 PE=1 SV=1	Proteolipid membrane potential modulator
c63056_g1	62988.7	2266.22	72063.5	2214.37	88053.4	2354.1	43609.9	1555.69	55536.6	1328.63	50467.9	1283.99	1706	3-oxo-Delta(4,5)-steroid 5-beta-reductase OS=Arabidopsis thaliana GN=VEP1 PE=1 SV=1	short chain dehydrogenase//NAD dependent epimerase/dehydratase family
c66450_g1	19657	1249.47	22694	1228.32	27055	1277.28	43368	2750.88	53323	2275.17	50500	2284.29	1086	ADP-ribosylation factor OS=Vigna unguiculata GN=ARF PE=2 SV=3	G-protein alpha subunit//Elongation factor Tu GTP binding domain//Miro-like protein//Ras family//50S ribosome-binding GTPase//Gtr1/RagA G protein conserved region//6-phosphofructo-2-kinase//ADP-ribosylation factor family
c67196_g1	10852	319.75	12098	304.7	14237	311.17	39920	1153.14	71892	1383.19	65981	1354.33	2494	Putative nuclease HARBI1 OS=Bos taurus GN=HARBI1 PE=2 SV=1	Plant transposon protein//Villin headpiece domain//Potassium channel Kv1.4 tandem inactivation domain
c63942_g1	12360	237.77	14495	238.58	16737	239.3	39247	746.86	54236	690.87	52197	708.39	2985	GDP-L-galactose phosphorylase 1 OS=Arabidopsis thaliana GN=VTC2 PE=1 SV=1	Translation initiation factor SUI1
c91004_g1	11191	385.33	13430	395.01	16134	412.81	37582	1282.76	41871	958.28	40452	984.73	1772	Auxin-repressed 12.5 kDa protein OS=Fragaria ananassa PE=2 SV=1	--
c6332_g1	4319	254.12	5265	263.93	6092	266.27	37379	2187.55	38446	1512.8	37025	1545.45	1135	Stem-specific protein TSJT1 OS=Nicotiana tabacum GN=TSJT1 PE=2 SV=1	Glutamine amidotransferase domain
c69776_g2	67	3.57	84	3.79	100	3.98	37317	2030.04	41436	1514.93	38793	1505.33	1240	Chlorophyll a-b binding protein 40, chloroplastic OS=Nicotiana tabacum GN=CAB40 PE=2 SV=1	2,3-bisphosphoglycerate-independent phosphoglycerate mutase
c64658_g1	19006	371.02	21540	359.76	25652	372.18	35633	688.13	49684	642.28	45305	623.96	2945	NADP-dependent malic enzyme 4, chloroplastic OS=Arabidopsis thaliana GN=NADP-ME4 PE=1 SV=1	Malic enzyme, NAD binding domain//Malic enzyme, N-terminal domain
c9301_g1	10629	699.32	12372	692.98	14840	725.25	30754	2014.52	35456	1562.79	32832	1533.92	1040	REF/SRPP-like protein At3g05500 OS=Arabidopsis thaliana GN=At3g05500 PE=1 SV=1	--
c22955_g1	68382	7429.72	80635	7424.11	94375	7612.19	30468	3315.43	39999	2943.1	38409	2981.27	723	Metallothionein-like protein type 2 OS=Actinidia deliciosa GN=pKIWI504 PE=2 SV=1	Metallothionein
c55775_g1	3447	108.45	3964	106.57	4527	105.84	30109	938.64	37166	776.64	34698	771.46	1917	Acyl-[acyl-carrier-protein] desaturase, chloroplastic OS=Ricinus communis PE=1 SV=1	Fatty acid desaturase//Rubrerythrin
c58969_g1	7128.01	36.03	6822.41	29.55	8298	31.18	30080	150.13	60377	201.4	60764	216.28	10696	Pyruvate kinase isozyme G, chloroplastic OS=Nicotiana tabacum PE=2 SV=1	Cellulase (glycosyl hydrolase family 5)//IMP dehydrogenase / GMP reductase domain//HpcH/HpaI aldolase/citrate lyase family//Pyruvate kinase, barrel domain
c69497_g2	11918	245.62	13375	235.81	15180	232.52	29652	604.63	54871	749.07	51308	746.14	2802	Zinc finger CCCH domain-containing protein 29 OS=Arabidopsis thaliana GN=At2g40140 PE=2 SV=1	Ankyrin repeat//Ankyrin repeat//Zinc finger C-x8-C-x5-C-x3-H type (and similar)
c61328_g1	5447	91.3	6321	90.68	7537	93.9	27280	452.16	37625	417.34	34888	412.4	3391	Plastid-lipid-associated protein, chloroplastic OS=Citrus unshiu GN=PAP PE=2 SV=1	PAP_fibrillin
c20362_g1	10357	601.36	11814	584.46	13841	597.01	26847	1550.31	29353	1139.56	27795	1144.77	1147	--	--
c63514_g1	3142	96.5	3762	98.74	4315	98.48	26809	815.78	40784	831.79	37564	815.21	1958	Protein notum homolog OS=Mus musculus GN=Notum PE=2 SV=2	--
c69869_g1	49753	1769.45	57765	1754.34	69109	1826.46	26371	931.05	34815	823.97	32887	827.82	1728	Dehydration-responsive protein RD22 OS=Arabidopsis thaliana GN=RD22 PE=2 SV=1	--
c68109_g4	6863	95.11	7898	94.3	9334	96.33	25655	351.74	42303	388.66	39648	388.2	4732	Probable protein phosphatase 2C 25 OS=Arabidopsis thaliana GN=At2g30020 PE=1 SV=1	Stage II sporulation protein E (SpoIIE)//Protein phosphatase 2C
c60137_g1	13379	784.58	14734	736.15	17183.2	748.56	25524	1488.74	34456	1351.22	32652	1358.34	1138	60S ribosomal protein L5 OS=Cucumis sativus GN=RPL5 PE=2 SV=1	Ribosomal L18p/L5e family
c90933_g1	2147	139.18	2379	131.31	2832	136.37	25259	1630.02	33637	1460.45	31652	1456.84	1052	Glutathione transferase GST 23 OS=Zea mays PE=2 SV=1	Glutathione S-transferase, N-terminal domain//Glutathione S-transferase, N-terminal domain//Glutathione S-transferase, N-terminal domain
