# Supplementary material for: De novo Assembly and Characterization of the Fruit Transcriptome of Idesia polycarpa Reveals Candidate Genes for Lipid Biosynthesis
Source: Front Plant Sci. 2016 Jun 7;7:801. doi: 10.3389/fpls.2016.00801 (PMC4896211; doi:10.3389/fpls.2016.00801)
Supplement: Table S5 — Differentially expressed genes between seeds and pericarps. [file Table5.XLSX]

## Sheet: SeedvsPericarp.DEG
gene_id	Seed_readcount	Pericarp_readcount	log2FoldChange	pval	padj
c100072_g1	3706.96	0	Inf	0	0
c100075_g1	55446.5	6.52115	13.054	0	0
c100085_g1	159.359	9940.15	-5.9629	0	0
c100096_g1	100338	60.3393	10.699	0	0
c10527_g1	2599.49	18.1331	7.1635	0	0
c109400_g1	60565	4.00584	13.884	0	0
c109580_g1	3.10068	5657.6	-10.833	0	0
c118795_g1	8.67719	4056.47	-8.8688	0	0
c118819_g1	36.5809	51161.6	-10.45	0	0
c119084_g1	13710.5	217.396	5.9788	0	0
c12402_g1	93828.6	4.56901	14.326	0	0
c16679_g1	6707.45	0.420171	13.962	0	0
c17711_g1	6703.39	1.82457	11.843	0	0
c17721_g1	72819.3	52.8408	10.428	0	0
c17767_g1	26391.2	2.96963	13.117	0	0
c19023_g1	17360.3	238.204	6.1874	0	0
c20635_g1	1549.28	0.273872	12.466	0	0
c21077_g1	14230.5	348.419	5.352	0	0
c22599_g1	1919.63	0.258449	12.859	0	0
c22624_g1	27.6474	14933.1	-9.0772	0	0
c22686_g1	461047	10.8099	15.38	0	0
c23041_g1	52448.7	1117.51	5.5525	0	0
c23663_g1	0.796132	4274.85	-12.391	0	0
c24659_g1	33470.8	10.3003	11.666	0	0
c25431_g1	4588.06	34.6449	7.0491	0	0
c25797_g1	4637.38	1.06464	12.089	0	0
c26207_g1	2694.09	33.0918	6.3472	0	0
c27316_g1	31564.1	0.420171	16.197	0	0
c28604_g1	4812	7.36149	9.3524	0	0
c30117_g1	9115.31	2.61445	11.768	0	0
c30176_g1	4562.6	30.4278	7.2283	0	0
c30796_g1	1971.06	0.273872	12.813	0	0
c31429_g1	58613.2	30.1618	10.924	0	0
c32672_g1	10.6392	2269.35	-7.7368	0	0
c34363_g1	4836.47	2.81121	10.749	0	0
c36047_g1	2228.76	0	Inf	0	0
c38645_g1	2955.5	0	Inf	0	0
c38704_g1	8527.91	1.59696	12.383	0	0
c38719_g1	2210.3	4.60074	8.9082	0	0
c38811_g1	244.12	21522	-6.4621	0	0
c40713_g1	3612.22	0.420171	13.07	0	0
c43355_g1	2867	32.697	6.4542	0	0
c43391_g2	8334.7	4.08473	10.995	0	0
c43602_g1	2668.57	0	Inf	0	0
c43997_g1	11942.4	2.01713	12.531	0	0
c44513_g1	14969.5	11.0747	10.401	0	0
c44593_g2	8.27672	2991	-8.4974	0	0
c44694_g1	13645.7	191.046	6.1584	0	0
c44962_g1	6688.84	0	Inf	0	0
c46126_g1	3870.96	0	Inf	0	0
c47794_g1	6610.02	2.45603	11.394	0	0
c48631_g1	25580.9	1.51896	14.04	0	0
c49621_g1	3574.18	3.95627	9.8193	0	0
c50166_g1	33.1956	4203.26	-6.9844	0	0
c50247_g3	8.42091	5539.41	-9.3615	0	0
c50715_g1	3973.87	6.13513	9.3392	0	0
c51209_g1	35212.1	87.4698	8.6531	0	0
c51335_g1	1578.54	0.273872	12.493	0	0
c51978_g1	33061	1.11421	14.857	0	0
c51983_g1	25.4882	4836.01	-7.5678	0	0
c52041_g1	14103.6	343.621	5.3591	0	0
c52066_g1	7575.27	22.5373	8.3928	0	0
c52084_g1	5945.72	0.420171	13.789	0	0
c54023_g1	7526.92	68.2058	6.786	0	0
c55053_g1	3363.08	0	Inf	0	0
c55071_g1	37334.9	125.814	8.2131	0	0
c55609_g2	25494.7	2.47146	13.333	0	0
c55952_g1	7966.83	5.9701	10.382	0	0
c56196_g1	39156.1	11.2682	11.763	0	0
c56562_g1	65304.6	2.10086	14.924	0	0
c56599_g1	501.622	14327.3	-4.836	0	0
c56615_g1	4208.26	4.59744	9.8382	0	0
c56632_g1	2414.32	13.3512	7.4985	0	0
c566_g1	44967.9	408.416	6.7827	0	0
c56815_g1	1.18531e+06	33.7047	15.102	0	0
c56853_g1	88184.7	6.1847	13.8	0	0
c56878_g1	18981.2	0	Inf	0	0
c57439_g1	3091.04	0	Inf	0	0
c57661_g2	231912	4.58774	15.625	0	0
c57714_g1	49212.8	6.71702	12.839	0	0
c57719_g2	108328	2.9412	15.169	0	0
c57857_g1	6992.13	0	Inf	0	0
c57946_g1	143639	1.93913	16.177	0	0
c58282_g1	21.3327	3060.36	-7.1645	0	0
c58397_g1	6805.99	21.8049	8.286	0	0
c58487_g1	22477.7	0.806193	14.767	0	0
c58497_g1	11776.9	220.63	5.7382	0	0
c58617_g3	202932	70.1238	11.499	0	0
c58705_g1	5744.01	0.273872	14.356	0	0
c58707_g1	86815.4	469.883	7.5295	0	0
c58868_g1	2034.97	1.88956	10.073	0	0
c59101_g1	5784.95	0	Inf	0	0
c59240_g1	8716.38	1.26051	12.756	0	0
c59253_g2	2801.09	0	Inf	0	0
c59343_g1	6092.55	2.19428	11.439	0	0
c59459_g2	5863	11.0472	9.0518	0	0
c59834_g1	2472.49	13.7965	7.4855	0	0
c60615_g1	10414	0	Inf	0	0
c60630_g1	325.041	11193.9	-5.1059	0	0
c60746_g1	1603.06	0.258449	12.599	0	0
c60826_g2	84656.5	1020.57	6.3742	0	0
c60970_g1	5272.25	5.32652	9.951	0	0
c61129_g2	5149.77	3.2468	10.631	0	0
c61173_g1	3888.83	14.1874	8.0986	0	0
c61237_g1	147423	52.7257	11.449	0	0
c61311_g1	623525	14.7686	15.366	0	0
c61691_g1	3.81177	6772.42	-10.795	0	0
c61700_g1	31326.4	9.15433	11.741	0	0
c61718_g1	40466.2	114.393	8.4666	0	0
c61858_g1	2374.57	14.914	7.3149	0	0
c61940_g1	5284.5	41.2229	7.0022	0	0
c61991_g3	110237	2.37473	15.502	0	0
c61998_g1	23.3833	2974.94	-6.9912	0	0
c62124_g1	4939.71	0	Inf	0	0
c62198_g1	19750.3	3.71655	12.376	0	0
c62280_g1	126303	2.35931	15.708	0	0
c62628_g1	1880.36	0	Inf	0	0
c62769_g1	9330.79	13.8176	9.3993	0	0
c62988_g5	135451	1.93913	16.092	0	0
c62988_g6	68029.5	0.420171	17.305	0	0
c63003_g1	300986	338.253	9.7974	0	0
c63261_g2	1941.11	3.3898	9.1615	0	0
c63296_g1	3357.17	42.4208	6.3063	0	0
c63552_g1	6417.36	229014	-5.1573	0	0
c63796_g1	12163.9	1.64654	12.851	0	0
c63797_g1	2399.21	28.2229	6.4095	0	0
c63961_g1	10690	42.6672	7.9689	0	0
c63962_g1	6686.78	24.1651	8.1122	0	0
c64209_g1	1821.01	3.77913	8.9125	0	0
c64273_g1	28725.4	2.90794	13.27	0	0
c64273_g2	55296.5	92.6476	9.2212	0	0
c64433_g1	1787.35	0	Inf	0	0
c64515_g1	2244.94	8.778	7.9986	0	0
c64543_g2	5601.15	3.3898	10.69	0	0
c64917_g1	43.523	2935.25	-6.0756	0	0
c64983_g1	4258.24	0	Inf	0	0
c64989_g1	11674	30.9676	8.5583	0	0
c65050_g1	2095.15	0	Inf	0	0
c65138_g1	73945.8	2.52103	14.84	0	0
c65282_g2	128.321	5424.07	-5.4015	0	0
c65393_g1	5640.82	0	Inf	0	0
c65613_g2	12110.2	55.5063	7.7694	0	0
c65711_g2	43.6363	16779	-8.5869	0	0
c66143_g1	6333.44	0	Inf	0	0
c66201_g1	4786.77	115.771	5.3697	0	0
c66469_g1	1779.56	1.50024	10.212	0	0
c66469_g2	1622.33	0.806193	10.975	0	0
c66506_g1	1.03541e+06	27.1437	15.219	0	0
c66538_g1	5327.65	124.804	5.4158	0	0
c66627_g1	10996.7	10.4904	10.034	0	0
c67058_g1	6416.37	15.0945	8.7316	0	0
c67352_g1	7013.41	2.71118	11.337	0	0
c67476_g1	6200.64	10.0352	9.2712	0	0
c67552_g3	3.27078	5651.14	-10.755	0	0
c67583_g2	2662.27	0	Inf	0	0
c67583_g3	1893.08	0	Inf	0	0
c67732_g1	2041.75	0	Inf	0	0
c67811_g2	3718.33	14.1761	8.035	0	0
c67868_g1	5180.93	95.1942	5.7662	0	0
c68060_g1	3913.55	2.42188	10.658	0	0
c68093_g1	3684.2	3.48653	10.045	0	0
c68509_g1	8662.6	87.7444	6.6253	0	0
c68670_g2	5131.57	0	Inf	0	0
c68804_g1	7.85026	3680.18	-8.8728	0	0
c68804_g2	6.68446	2340.87	-8.452	0	0
c68829_g1	2164.53	6.10098	8.4708	0	0
c68992_g1	17153.4	0	Inf	0	0
c69033_g2	69.6903	15086.7	-7.7581	0	0
c69374_g1	47543.3	0.694043	16.064	0	0
c69420_g2	11833	0.258449	15.483	0	0
c69850_g3	1969.94	0	Inf	0	0
c69948_g1	14551.4	0	Inf	0	0
c70199_g3	51693.3	1230.5	5.3927	0	0
c70417_g1	7292.83	20.5192	8.4734	0	0
c71407_g1	15721.5	32.6384	8.912	0	0
c81524_g1	19.229	5003.07	-8.0234	0	0
c81737_g1	1655.53	0.93707	10.787	0	0
c81777_g1	1512.55	0	Inf	0	0
c82520_g1	1918.43	1.51566	10.306	0	0
c8561_g1	35435.7	195.076	7.505	0	0
c897_g1	45.4838	4678.62	-6.6846	0	0
c90882_g1	0.626056	1892.7	-11.562	0	0
c90926_g1	0.654393	4870.71	-12.862	0	0
c68201_g1	1583.57	3.87255	8.6757	8.1782982795489e-318	4.69809999870023e-315
c54649_g1	13.0288	1995.89	-7.2592	1.55979982851602e-317	8.91189999876769e-315
c63965_g1	1339.56	0	Inf	1.91700000004884e-314	1.08940000000008e-311
c65833_g1	5952.24	173.834	5.0976	2.4185999997576e-314	1.36709999999988e-311
c57754_g1	22830.7	891.375	4.6788	2.95059999995775e-314	1.65899999999986e-311
c66129_g1	3152.85	60.9117	5.6938	4.22649999998346e-314	2.36370000000005e-311
c60482_g1	0.313028	1440.7	-12.168	8.88399999999977e-311	4.9423e-308
c11155_g1	23.6101	2221.37	-6.5559	1.7221e-310	9.5302e-308
c91063_g1	10.8093	3280.67	-8.2456	2.2336e-307	1.2297e-304
c675_g1	1758.2	11.8444	7.2138	2.6725e-307	1.4636e-304
c63211_g1	3731.89	8.70089	8.7445	1.052e-304	5.7321e-302
c66290_g1	3566.98	87.8062	5.3442	2.791e-303	1.5129e-300
c55715_g1	46.5114	2703.51	-5.8611	5.5272e-303	2.9808e-300
c68533_g1	2304.41	25.3947	6.5037	1.0392e-301	5.5757e-299
c55108_g1	1300.84	1.38809	9.8721	3.6025e-301	1.9231e-298
c68486_g1	1253.07	0.273872	12.16	1.1344e-300	6.0253e-298
c64578_g2	1321.68	1.56612	9.721	3.5232e-300	1.862e-297
c67598_g2	4277.62	90.9411	5.5557	1.166e-292	6.1318e-290
c91318_g1	0.967421	1300.31	-10.392	8.3697e-292	4.3796e-289
c73512_g1	1633.67	13.7176	6.8959	1.8293e-291	9.5252e-289
c62435_g1	46.3944	2472.76	-5.736	1.6793e-290	8.7011e-288
c45900_g1	2030.24	29.537	6.103	2.094e-290	1.0797e-287
c49238_g1	1477.32	9.26648	7.3167	2.9318e-290	1.5043e-287
c59253_g1	1146.49	0	Inf	3.1967e-289	1.6323e-286
c82087_g1	21.5901	1888.96	-6.4511	2.0833e-288	1.0587e-285
c64023_g1	27688.8	1315.96	4.3951	1.1373e-286	5.7518e-284
c68494_g1	13053.9	585.73	4.4781	2.2553e-286	1.1352e-283
c51634_g1	2304.35	47.8163	5.5907	7.2479e-285	3.6308e-282
c59295_g2	5070.28	177.973	4.8323	1.5967e-284	7.9609e-282
c44759_g1	8.21999	6831.8	-9.6989	6.0745e-284	3.0144e-281
c68303_g2	286.881	7075.37	-4.6243	2.936e-283	1.4502e-280
c56223_g1	4691	162.314	4.853	5.9638e-281	2.932e-278
c65094_g2	1073.56	0	Inf	2.7402e-279	1.3409e-276
c58351_g1	13108.7	625.942	4.3883	1.9331e-278	9.4164e-276
c61734_g2	3011.55	82.9043	5.1829	2.7345e-278	1.3259e-275
c56432_g1	1739.22	0.420171	12.015	2.2686e-274	1.0949e-271
c70899_g1	1770.4	25.4703	6.1191	2.3562e-273	1.132e-270
c33018_g1	1889.86	34.2622	5.7855	2.8645e-273	1.37e-270
c66020_g1	2372.97	54.8522	5.435	3.3593e-273	1.5995e-270
c100073_g1	174.374	4647.86	-4.7363	3.799e-273	1.8007e-270
c64755_g2	8044.05	362.369	4.4724	8.1298e-273	3.8363e-270
c57357_g1	2.16162	1194.89	-9.1106	1.0672e-271	5.0134e-269
c68806_g2	124.822	3697.27	-4.8885	2.283e-271	1.0678e-268
c100134_g1	285.861	6505.56	-4.5083	2.8271e-271	1.3164e-268
c551_g1	3087.72	99.0507	4.9622	3.3157e-269	1.5372e-266
c55244_g1	1051.5	0.806193	10.349	5.7891e-269	2.6721e-266
c40269_g1	5736.19	244.935	4.5496	8.3002e-269	3.8145e-266
c71777_g1	168.289	4405.26	-4.7102	2.3169e-268	1.0601e-265
c22227_g1	1383.43	12.996	6.734	4.8291e-268	2.2002e-265
c66226_g1	1116.76	2.77706	8.6515	9.5161e-268	4.317e-265
c50589_g1	983.311	0	Inf	4.1508e-265	1.875e-262
c55899_g2	38.9989	1948.81	-5.643	6.1437e-264	2.7634e-261
c51515_g1	761.754	126086	-7.3709	4.7968e-263	2.1484e-260
c60408_g1	212.689	4959.89	-4.5435	1.3618e-262	6.0734e-260
c67757_g1	3.86847	1165.52	-8.235	1.2762e-261	5.6679e-259
c69592_g1	79.6751	2655.12	-5.0585	1.5331e-261	6.7804e-259
c43399_g1	41.2751	1977.37	-5.5822	2.7836e-261	1.2259e-258
c64991_g1	1029.3	1.59696	9.3321	1.8554e-260	8.1375e-258
c55987_g1	0	1562.44	#NAME?	1.4679e-259	6.4117e-257
c68295_g1	1313.5	8.76589	7.2273	2.1083e-257	9.1708e-255
c51645_g2	1138.05	6.15144	7.5314	1.0748e-256	4.6559e-254
c60653_g2	8725.96	213528	-4.613	4.5552e-256	1.9653e-253
c71334_g1	1156.09	7.76293	7.2184	3.8199e-255	1.6413e-252
c69661_g2	802.613	13835.5	-4.1075	1.5151e-254	6.4836e-252
c57265_g1	5365.38	258.66	4.3745	2.1401e-254	9.1215e-252
c52069_g1	37.6358	1803.05	-5.5822	3.5977e-252	1.5273e-249
c68213_g7	1560.58	29.4623	5.7271	1.3527e-250	5.7195e-248
c66546_g1	45.9705	10527	-7.8392	4.8351e-250	2.0362e-247
c44405_g1	861.951	0	Inf	3.9944e-246	1.6754e-243
c49760_g1	886.668	0.678621	10.352	8.7278e-246	3.6464e-243
c44215_g1	1253.83	15.0528	6.3802	1.7375e-245	7.2306e-243
c69903_g1	0	921.953	#NAME?	4.765e-245	1.9751e-242
c44549_g1	23.9244	1481.03	-5.952	6.2181e-245	2.5674e-242
c67098_g2	1038	16360.2	-3.9783	6.0223e-244	2.4769e-241
c63055_g2	7.96493	1132.68	-7.1519	4.4752e-243	1.8335e-240
c22738_g1	27.9345	1524.73	-5.7704	2.8381e-242	1.1583e-239
c68672_g1	2095.08	66.3495	4.9808	9.2518e-242	3.7613e-239
c32722_g1	26.2572	2124.25	-6.3381	1.1495e-241	4.6553e-239
c60268_g1	83.4338	2481.81	-4.8946	1.3392e-241	5.4029e-239
c68670_g1	6675.45	368.006	4.1811	2.0513e-241	8.2444e-239
c50247_g2	2.95896	4006.47	-10.403	5.0815e-241	2.0346e-238
c60683_g1	897.305	1.74326	9.0077	1.3177e-240	5.2559e-238
c42038_g1	70.6329	2204.98	-4.9643	1.734e-240	6.8904e-238
c62743_g1	46.8504	1815.01	-5.2758	2.6613e-240	1.0535e-237
c61780_g1	26.4556	1473.8	-5.7998	3.2761e-239	1.2921e-236
c50425_g1	2308.88	78.975	4.8697	1.758e-238	6.9079e-236
c63055_g1	817.685	0	Inf	2.6036e-238	1.0193e-235
c70078_g1	8.9323	1493.66	-7.3856	1.3131e-234	5.1218e-232
c21037_g1	961.113	5.64996	7.4103	3.1827e-234	1.2368e-231
c14299_g1	59.1103	1930.37	-5.0293	4.0556e-234	1.5702e-231
c44115_g1	1511.84	34.8439	5.4393	5.469e-234	2.1098e-231
c62959_g1	174.799	8654.79	-5.6297	8.0259e-233	3.0849e-230
c59225_g1	6948.69	0.258449	14.715	2.1282e-232	8.1506e-230
c100278_g1	512.742	12274	-4.5812	1.7398e-228	6.6389e-226
c30274_g1	1.65015	878.275	-9.0559	1.1576e-227	4.4016e-225
c39096_g1	0.995758	1471.07	-10.529	3.8299e-226	1.451e-223
c30411_g2	0.654393	815.413	-10.283	3.4414e-224	1.2992e-221
c49883_g1	3488.34	190.267	4.1964	5.2161e-223	1.9621e-220
c62811_g1	6.99751	968.112	-7.1122	1.3764e-222	5.1592e-220
c4373_g1	0.341365	787.412	-11.172	2.3577e-221	8.8061e-219
c2804_g1	3.27078	873.439	-8.0609	3.5442e-221	1.3191e-218
c64656_g1	1968.71	71.9065	4.775	6.1931e-221	2.2969e-218
c65670_g1	3631.35	197.588	4.1999	1.8136e-220	6.7028e-218
c72149_g1	721.986	0	Inf	2.0757e-220	7.6449e-218
c44017_g1	929.419	8.29945	6.8072	5.0182e-220	1.8418e-217
c64144_g1	6265.37	407.235	3.9435	1.2074e-218	4.4161e-216
c34111_g1	57.2912	2159.69	-5.2364	7.9586e-218	2.9008e-215
c66758_g1	8574.6	612.104	3.8082	2.6141e-216	9.4951e-214
c65081_g1	709.982	0.420171	10.723	7.8836e-216	2.8538e-213
c119259_g1	883.395	6.87721	7.0051	1.2634e-215	4.5577e-213
c62654_g1	38.4308	1436.93	-5.2246	2.429e-215	8.7329e-213
c61290_g2	10.9794	978.496	-6.4777	1.4299e-214	5.1234e-212
c71637_g1	129.997	2627.96	-4.3374	1.4485e-214	5.1725e-212
c58437_g1	4874.75	315.066	3.9516	7.7622e-214	2.7625e-211
c69093_g5	686.349	0	Inf	1.0498e-213	3.7237e-211
c69661_g3	111.854	2364.69	-4.402	2.1832e-213	7.7179e-211
c81479_g1	17178.9	1350.64	3.6689	4.0734e-213	1.4352e-210
c65722_g2	1.45053	764.963	-9.0427	1.4845e-211	5.2131e-209
c22552_g1	2461.77	127.759	4.2682	2.0207e-210	7.0726e-208
c64498_g3	1220.76	30.6829	5.3142	3.065e-209	1.0692e-206
c53920_g1	7643.97	0	Inf	3.275e-209	1.1387e-206
c49285_g1	2.33291	782.603	-8.39	5.2294e-209	1.8123e-206
c67622_g1	201.309	3339.25	-4.052	1.7916e-207	6.1888e-205
c100274_g1	1.73519	755.157	-8.7655	1.9184e-206	6.605e-204
c64090_g2	76.4672	1839.75	-4.5885	3.0204e-206	1.0366e-203
c58846_g1	649.934	0	Inf	3.4052e-206	1.1648e-203
c56359_g1	2010.8	23011.4	-3.5165	1.2146e-203	4.1414e-201
c62076_g1	2061.01	17.2733	6.8987	1.0621e-202	3.6097e-200
c63971_g1	6353.28	492.32	3.6898	1.6652e-202	5.6413e-200
c59479_g1	387.27	5303.83	-3.7756	2.9101e-202	9.8276e-200
c119643_g1	658.191	0.775348	9.7294	3.874e-202	1.3041e-199
c47751_g1	628.483	0	Inf	1.2745e-201	4.2766e-199
c92661_g1	0.967421	706.483	-9.5123	1.4405e-201	4.8186e-199
c64303_g3	17.209	998.713	-5.8588	5.4006e-201	1.8008e-198
c47713_g1	712.633	0	Inf	5.5452e-201	1.8432e-198
c71482_g1	266.473	3844.32	-3.8507	7.2678e-201	2.4082e-198
c56803_g1	68.4949	1924.71	-4.8125	1.3826e-199	4.5668e-197
c60464_g1	1241.26	1.53439	9.6599	1.4685e-199	4.8354e-197
c68742_g2	309.089	4319.09	-3.8046	2.1045e-199	6.9084e-197
c61304_g1	324.855	4505.28	-3.7937	5.4229e-199	1.7746e-196
c16617_g1	42.1859	1306.36	-4.9526	1.9888e-197	6.4883e-195
c66358_g1	607.093	0	Inf	3.5383e-197	1.1508e-194
c64413_g1	21.4768	1016.75	-5.565	2.553e-196	8.2777e-194
c22943_g1	203.705	3105.91	-3.9305	8.9236e-196	2.8845e-193
c62768_g1	2442.03	150.674	4.0186	1.2194e-195	3.9296e-193
c55868_g1	2.70261	711.575	-8.0405	1.7527e-195	5.631e-193
c57485_g1	15.1053	1923.19	-6.9923	2.7209e-195	8.7152e-193
c56823_g1	10.7809	857.854	-6.3142	8.3236e-195	2.658e-192
c69207_g1	1299.25	45.1735	4.8461	1.1004e-194	3.5036e-192
c60547_g1	5155.26	401.848	3.6813	2.0791e-193	6.5995e-191
c65835_g1	600.632	0.420171	10.481	2.7697e-193	8.7654e-191
c64431_g1	22.3013	1017.06	-5.5111	3.292e-193	1.0387e-190
c64152_g1	2.87269	696.971	-7.9226	8.1958e-193	2.5783e-190
c55171_g1	705.441	5.00549	7.1389	8.2378e-193	2.5838e-190
c66031_g1	148.805	2460.93	-4.0477	1.6792e-192	5.2511e-190
c64421_g1	769.855	8.68128	6.4705	2.868e-192	8.9424e-190
c57189_g1	358.165	4956.7	-3.7907	4.7409e-192	1.4739e-189
c59606_g1	7218.8	592.249	3.6075	1.3501e-191	4.185e-189
c67222_g1	1196.52	40.3121	4.8915	2.4953e-191	7.7122e-189
c51634_g2	1197.65	44.3948	4.7537	4.3201e-191	1.3313e-188
c58573_g1	1145.08	36.6367	4.966	7.3603e-191	2.2616e-188
c58558_g1	1362.01	53.3997	4.6728	9.7671e-191	2.9924e-188
c44681_g1	14.7344	4002.28	-8.0855	2.4442e-190	7.467e-188
c69707_g4	7.39676	770.471	-6.7027	3.0921e-190	9.4188e-188
c66882_g1	1487.6	62.9855	4.5618	4.656e-190	1.4142e-187
c62045_g1	269.98	3603.71	-3.7386	1.1568e-189	3.5036e-187
c67090_g1	1108.05	34.197	5.018	1.4192e-188	4.286e-186
c119412_g1	25.7717	1222.09	-5.5674	1.4682e-188	4.4213e-186
c60237_g1	49.7823	1331.19	-4.7409	1.7879e-188	5.3688e-186
c48188_g1	2.04822	665.191	-8.3433	2.9622e-188	8.8699e-186
c100250_g1	0	610.025	#NAME?	4.4194e-188	1.3196e-185
c71557_g4	1.39382	799.578	-9.164	8.6856e-188	2.5861e-185
c63294_g1	17.5504	1742.57	-6.6336	2.6842e-187	7.9699e-185
c47128_g1	3015.9	219.473	3.7805	1.9511e-186	5.7769e-184
c65065_g1	913.31	9834.21	-3.4286	3.8689e-186	1.1423e-183
c13820_g1	2.16162	1369.76	-9.3076	7.2676e-186	2.1398e-183
c66134_g1	1214.75	45.9349	4.7249	1.0044e-185	2.9489e-183
c45689_g1	556.451	0	Inf	1.2752e-185	3.7337e-183
c67939_g1	18.2332	1614.98	-6.4688	1.6952e-185	4.95e-183
c63453_g1	20.2247	930.774	-5.5242	2.1236e-185	6.1835e-183
c59892_g1	6.65609	1044.64	-7.2941	2.822e-185	8.1947e-183
c61991_g4	553.838	0	Inf	3.0737e-185	8.9012e-183
c66603_g1	606.156	2.17886	8.12	7.7554e-185	2.2398e-182
c118799_g1	1521.95	19138.7	-3.6525	1.043e-184	3.004e-182
c44657_g2	614.329	0	Inf	1.1442e-184	3.2864e-182
c59117_g1	21.2477	1514.01	-6.1549	1.1964e-184	3.4272e-182
c61274_g1	569.002	0.532321	10.062	1.5982e-184	4.5656e-182
c65481_g1	44.9475	1232.66	-4.7774	2.5435e-184	7.2466e-182
c70401_g1	583.113	1.24179	8.8752	2.8105e-184	7.9859e-182
c55896_g1	548.659	0	Inf	6.1415e-184	1.7404e-181
c69598_g2	4.29488	677.167	-7.3008	1.5148e-183	4.2812e-181
c61985_g1	2339.2	156.403	3.9027	1.5208e-183	4.2867e-181
c62581_g1	338.405	4162.81	-3.6207	8.3643e-183	2.3514e-180
c68562_g1	168.682	2458.16	-3.8652	1.9662e-182	5.5127e-180
c70937_g1	321.578	3924.25	-3.6092	3.4245e-182	9.5761e-180
c70837_g6	634.799	3.6954	7.4244	6.8567e-182	1.9123e-179
c32767_g1	1108.38	5.50366	7.6538	8.932e-182	2.4845e-179
c65565_g1	242.157	3171.19	-3.711	9.6046e-182	2.6646e-179
c59894_g1	1604.74	84.3971	4.249	1.101e-181	3.0465e-179
c63058_g2	532.173	0	Inf	8.8083e-181	2.4309e-178
c72001_g1	958.639	0	Inf	2.7814e-180	7.6561e-178
c54758_g1	583.539	1.9171	8.2498	7.1069e-180	1.9512e-177
c67071_g1	538.398	5834.93	-3.438	2.4063e-179	6.5892e-177
c100526_g1	178.27	2481.11	-3.7989	1.0215e-178	2.7899e-176
c42242_g1	918.746	9298.29	-3.3392	1.1898e-178	3.2414e-176
c60806_g1	62.9515	1424.19	-4.4998	2.3104e-178	6.2779e-176
c68359_g3	889.632	9090.08	-3.353	3.5049e-178	9.4992e-176
c60216_g1	12.7996	1081.91	-6.4013	9.4389e-178	2.5517e-175
c64555_g1	11846.8	446.774	4.7288	2.1966e-177	5.9231e-175
c19788_g1	260.788	3331.21	-3.6751	3.7958e-177	1.0209e-174
c64638_g1	472.243	5181.69	-3.4558	6.7773e-177	1.8182e-174
c58309_g1	194.628	3464.17	-4.1537	9.639e-177	2.5794e-174
c70972_g1	10882.9	1096.86	3.3106	1.4295e-176	3.8156e-174
c68578_g1	292.54	4788.26	-4.0328	2.3246e-176	6.1894e-174
c11563_g1	46.2526	2229.82	-5.5913	1.1899e-175	3.16e-173
c65752_g2	870.08	23.9903	5.1806	1.4802e-175	3.9214e-173
c65812_g1	612.107	5.02091	6.9297	2.108e-175	5.5704e-173
c44309_g1	8.2496	704.983	-6.4171	2.7176e-175	7.1635e-173
c56465_g1	2062.67	137.331	3.9088	3.4745e-175	9.1359e-173
c68030_g1	3194.96	258.687	3.6265	8.8479e-175	2.3149e-172
c72265_g1	807.024	17.9112	5.4937	8.8453e-175	2.3149e-172
c91035_g1	525.805	5601.5	-3.4132	5.4653e-174	1.4264e-171
c63664_g1	205.779	2652.2	-3.688	8.9457e-174	2.329e-171
c55909_g1	1.87693	634.556	-8.4012	3.1194e-173	8.1013e-171
c64050_g1	504.119	0	Inf	8.2049e-173	2.1256e-170
c68153_g2	76.3772	1432.19	-4.2289	9.8336e-173	2.5414e-170
c67799_g1	353.578	3912.32	-3.4679	5.3333e-172	1.375e-169
c119212_g1	41.8458	3380.29	-6.3359	8.051e-172	2.0706e-169
c55026_g1	169.478	6413.18	-5.2419	5.552e-171	1.4244e-168
c71381_g3	1246.25	11517.9	-3.2082	8.9075e-171	2.2797e-168
c120028_g1	0	528.493	#NAME?	1.1584e-170	2.9576e-168
c109658_g1	1170.29	19.9764	5.8724	9.9994e-170	2.5469e-167
c70236_g1	202.507	2563.74	-3.6622	1.6377e-169	4.1611e-167
c68493_g1	510.122	0.790771	9.3334	1.9181e-169	4.8621e-167
c65181_g1	4.01021	625.597	-7.2854	2.0741e-169	5.2448e-167
c17834_g1	17608.3	0.420171	15.355	1.0586e-168	2.6704e-166
c59070_g1	4.46619	602.597	-7.076	5.7291e-168	1.4418e-165
c71169_g1	454.814	4655.22	-3.3555	6.1246e-168	1.5377e-165
c61409_g2	477.268	0	Inf	1.9232e-167	4.8173e-165
c44532_g1	31.3742	930.827	-4.8909	4.3256e-167	1.0809e-164
c50934_g1	895.261	30.9096	4.8562	5.5267e-167	1.3778e-164
c48588_g2	2.64594	572.671	-7.7578	8.2987e-167	2.064e-164
c55881_g1	335.975	3606.04	-3.424	1.7664e-166	4.3829e-164
c59112_g1	275.643	3146.52	-3.5129	2.2326e-166	5.5267e-164
c109407_g1	1341.89	0.420171	11.641	2.3556e-166	5.8174e-164
c56510_g1	3.58502	586.636	-7.3543	2.6246e-166	6.4666e-164
c56592_g1	39.3698	1013.92	-4.6867	3.2303e-166	7.9407e-164
c69094_g5	347.503	4490.05	-3.6916	6.8779e-166	1.6868e-163
c57328_g1	53.2774	1145.1	-4.4258	9.453e-166	2.3129e-163
c65162_g1	0.341365	510.502	-10.546	1.2952e-165	3.1617e-163
c68268_g1	1774.33	122.069	3.8615	1.6658e-165	4.057e-163
c69487_g1	3157.83	282.091	3.4847	8.7495e-165	2.1261e-162
c71960_g1	10098.5	1155.11	3.128	4.5582e-164	1.1051e-161
c54552_g1	15.1337	729.716	-5.5915	7.9284e-164	1.9177e-161
c44553_g1	470.95	0.258449	10.831	1.4544e-163	3.5099e-161
c69590_g2	61.331	1207.76	-4.2996	1.5663e-163	3.7712e-161
c67864_g2	88.5828	1460.8	-4.0436	3.798e-163	9.1239e-161
c62781_g2	38.9719	4179.09	-6.7446	3.9926e-162	9.5696e-160
c53859_g1	34.1051	1201.42	-5.1386	4.7893e-162	1.1453e-159
c65998_g1	483.663	1.24179	8.6054	2.847e-161	6.7931e-159
c70087_g1	452.604	0	Inf	3.1869e-161	7.5869e-159
c60167_g4	452.065	0	Inf	3.4595e-161	8.2173e-159
c66674_g4	108.006	1581.86	-3.8724	3.8576e-161	9.1425e-159
c43427_g1	48.5031	9529.37	-7.6182	4.4198e-161	1.0451e-158
c61013_g1	2456.3	207.441	3.5657	6.6272e-161	1.5636e-158
c63514_g1	3885.66	32092.7	-3.046	8.8039e-161	2.0726e-158
c64561_g1	0.654393	497.82	-9.5713	1.0607e-160	2.4914e-158
c61018_g2	122.314	3228.56	-4.7222	5.1354e-160	1.2036e-157
c56380_g1	603.588	8.79343	6.101	8.4743e-160	1.9817e-157
c2000_g1	446.461	0	Inf	1.046e-159	2.4406e-157
c33709_g1	510.803	3.76281	7.0848	1.1277e-159	2.6256e-157
c65346_g1	1480.14	98.9145	3.9034	1.4547e-159	3.3793e-157
c13616_g1	833.188	32.7481	4.6692	1.6571e-159	3.8413e-157
c57726_g1	444.834	0	Inf	5.2183e-159	1.207e-156
c45801_g1	50.4047	1053.26	-4.3852	8.4236e-159	1.9441e-156
c63103_g1	1926.95	151.032	3.6734	1.9227e-158	4.4276e-156
c69946_g1	2.41792	3622.21	-10.549	2.3197e-158	5.3303e-156
c50025_g1	126.809	1725.32	-3.7661	3.468e-158	7.9516e-156
c11968_g1	0.341365	482.852	-10.466	4.3792e-158	1.0019e-155
c63420_g2	134.579	1816.37	-3.7545	1.042e-157	2.3789e-155
c66779_g1	3831.66	375.098	3.3526	1.2097e-157	2.7557e-155
c100070_g1	188.71	2228.34	-3.5617	1.256e-157	2.855e-155
c43638_g1	611.123	5533.79	-3.1787	2.1398e-157	4.8537e-155
c64885_g1	442.674	0.258449	10.742	2.3826e-156	5.3929e-154
c67678_g1	336.04	3405.1	-3.341	3.9112e-156	8.8338e-154
c53049_g1	1134.37	65.1961	4.121	6.5701e-156	1.4807e-153
c6353_g1	80.4749	2464.75	-4.9368	7.4434e-156	1.674e-153
c58431_g1	3.44207	526.291	-7.2564	3.9934e-155	8.9618e-153
c57721_g3	0	465.714	#NAME?	4.9854e-155	1.1165e-152
c53838_g1	26.5383	1009.99	-5.2501	9.7981e-155	2.1896e-152
c59166_g1	2.07658	773.26	-8.5406	1.3065e-154	2.9135e-152
c66229_g1	39.2269	923.614	-4.5574	1.5843e-154	3.5255e-152
c71081_g2	15.6723	675.297	-5.4292	2.4056e-154	5.342e-152
c64281_g1	829.522	7076.39	-3.0927	3.4285e-154	7.5974e-152
c82684_g1	20.4823	783.016	-5.2566	3.5832e-154	7.9237e-152
c69175_g1	114.55	1567.31	-3.7742	3.7637e-154	8.3053e-152
c51774_g1	132.557	1700.77	-3.6815	4.93e-154	1.0856e-151
c32173_g2	13.7966	664.616	-5.5901	5.9404e-154	1.3054e-151
c57789_g1	24.4074	775.307	-4.9894	6.5858e-154	1.4442e-151
c54265_g1	712.223	20.2747	5.1346	8.5702e-154	1.8755e-151
c32940_g1	3315.81	341.226	3.2806	1.2405e-153	2.709e-151
c70630_g1	33.9374	861.17	-4.6653	3.3637e-153	7.3308e-151
c61483_g1	553.446	7.56706	6.1926	4.1644e-153	9.0572e-151
c65967_g1	1154.56	70.2782	4.0381	4.4101e-153	9.5718e-151
c60297_g1	10.0119	598.71	-5.9021	9.6196e-153	2.0836e-150
c67423_g1	41.9271	931.039	-4.4729	1.607e-152	3.4737e-150
c71132_g1	17.2953	2949.92	-7.4142	9.3994e-152	2.0276e-149
c46038_g1	0.313028	450.973	-10.493	1.2623e-151	2.7174e-149
c54069_g1	605.988	12.3491	5.6168	1.4865e-151	3.1937e-149
c16176_g1	325.169	3200.39	-3.299	1.9516e-151	4.1844e-149
c55869_g1	2.04822	668.122	-8.3496	2.6491e-151	5.6683e-149
c56979_g2	11.805	617.984	-5.7101	6.5171e-151	1.3916e-148
c57842_g1	10.6404	776.531	-6.1894	2.7417e-150	5.8428e-148
c65439_g2	23.9502	742.624	-4.9545	3.2456e-150	6.9027e-148
c23273_g1	408.885	0	Inf	5.4635e-150	1.1596e-147
c118944_g1	670.297	18.8165	5.1547	6.2565e-150	1.3253e-147
c50294_g1	3.61336	507.873	-7.135	9.054e-150	1.914e-147
c57348_g1	269.041	8422.77	-4.9684	9.9152e-150	2.0919e-147
c60275_g1	28.8724	785.835	-4.7665	1.4712e-149	3.0978e-147
c21945_g1	501.626	1.0338	8.9225	3.0149e-149	6.3355e-147
c63487_g1	134.151	1756.84	-3.711	3.256e-149	6.8287e-147
c54701_g1	1680.74	137.065	3.6162	4.8101e-149	1.0068e-146
c70401_g3	1753.97	150.369	3.5441	7.6402e-149	1.596e-146
c32724_g1	42.8686	922.288	-4.4272	1.2602e-148	2.6274e-146
c91305_g1	762.987	29.1673	4.7092	1.7109e-148	3.5598e-146
c68517_g1	472.887	3.6174	7.0304	1.8841e-148	3.9125e-146
c34648_g1	401.286	0	Inf	9.6896e-148	2.0082e-145
c68541_g1	9253.09	1147.87	3.011	1.5178e-147	3.1395e-145
c44589_g1	692.235	24.1437	4.8415	2.1103e-147	4.3567e-145
c62563_g1	394.126	3574.65	-3.1811	4.2472e-147	8.751e-145
c62137_g1	418.383	1.26051	8.3747	1.2217e-146	2.5122e-144
c72962_g1	476.619	5.23221	6.5093	1.8593e-146	3.8162e-144
c54990_g1	62.7507	1067.52	-4.0885	3.8685e-146	7.9245e-144
c61820_g1	551.563	9.68093	5.8322	7.7383e-146	1.5821e-143
c39907_g1	0.313028	474.572	-10.566	1.4939e-145	3.0484e-143
c81668_g1	5.97339	516.072	-6.4329	1.7509e-145	3.5659e-143
c61823_g1	604.003	5039.2	-3.0606	3.9875e-145	8.1054e-143
c66519_g1	1015.64	7964.96	-2.9713	1.5568e-144	3.1585e-142
c23019_g1	97.653	55409.9	-9.1483	1.8934e-144	3.834e-142
c59937_g1	981.512	7570.88	-2.9474	1.9503e-144	3.9417e-142
c33966_g1	987.469	57.3161	4.1067	3.209e-144	6.4733e-142
c52795_g1	298.919	2850.7	-3.2535	3.5167e-144	7.0803e-142
c36786_g1	636.117	0	Inf	4.2805e-144	8.6019e-142
c55686_g1	9748.86	1280.42	2.9286	5.8507e-144	1.1735e-141
c60536_g1	1799.92	168.078	3.4207	1.0508e-143	2.1036e-141
c56991_g1	401.54	0.532321	9.559	1.1385e-143	2.2749e-141
c69220_g1	470.148	4002.42	-3.0897	3.2897e-143	6.5609e-141
c57121_g1	864.93	44.3038	4.2871	3.448e-143	6.8636e-141
c71493_g1	1035.9	7862.64	-2.9241	4.0064e-142	7.9602e-140
c59579_g1	62.4943	1015.66	-4.0225	1.105e-141	2.1914e-139
c49751_g1	1051.4	60.4101	4.1214	1.2435e-141	2.4614e-139
c68141_g1	48.7003	904.825	-4.2156	1.0702e-140	2.1144e-138
c22790_g1	4.43783	917.557	-7.6918	1.2379e-140	2.4412e-138
c56428_g1	83.5448	1428.5	-4.0958	2.3724e-140	4.6697e-138
c38641_g1	8.93114	528.525	-5.887	5.6098e-140	1.1021e-137
c61549_g1	1148.23	8577.36	-2.9011	6.9558e-140	1.3641e-137
c12202_g1	22.7844	671.965	-4.8823	1.0149e-139	1.9867e-137
c16670_g1	52.0288	2458.07	-5.5621	1.0305e-139	2.0134e-137
c50700_g1	4.97763	478.904	-6.5881	1.4681e-139	2.8631e-137
c61376_g1	169.486	5422.35	-4.9997	1.578e-139	3.0718e-137
c69175_g3	13.0264	568.344	-5.4473	3.5453e-139	6.8886e-137
c66951_g1	33.5652	760.264	-4.5015	5.5623e-139	1.0788e-136
c50122_g1	746.247	35.5624	4.3912	1.3768e-138	2.6654e-136
c45955_g1	3.24239	716.566	-7.7879	1.749e-138	3.3797e-136
c119217_g1	366.19	0	Inf	1.9564e-138	3.7735e-136
c68658_g1	1420.92	121.912	3.5429	2.0584e-138	3.9631e-136
c34183_g1	365.678	0	Inf	2.9693e-138	5.7065e-136
c66513_g1	246.572	2333.88	-3.2426	3.1833e-138	6.1066e-136
c53891_g1	15.8164	595.654	-5.235	3.4399e-138	6.587e-136
c61816_g1	2795.36	324.776	3.1055	7.1698e-138	1.3704e-135
c62196_g1	462.249	3816.31	-3.0454	8.4774e-138	1.6175e-135
c61535_g1	272.939	3534.94	-3.695	1.1834e-137	2.2538e-135
c63395_g2	18.6029	621.727	-5.0627	1.2081e-137	2.2967e-135
c47692_g1	2015.86	212.819	3.2437	2.707e-137	5.1371e-135
c26283_g1	0	388.013	#NAME?	4.2304e-137	8.0136e-135
c69535_g1	0.341365	395.856	-10.179	6.4386e-137	1.2175e-134
c57139_g1	359.471	0	Inf	3.3108e-136	6.2491e-134
c67003_g1	870.164	53.29	4.0294	8.1346e-136	1.5327e-133
c57671_g1	922.015	6778.28	-2.8781	1.0084e-135	1.8965e-133
c67500_g1	57.0325	1626.13	-4.8335	1.3401e-135	2.516e-133
c54990_g2	62.3538	981.223	-3.976	1.4927e-135	2.7976e-133
c69332_g1	0.398066	998.119	-11.292	2.5889e-135	4.8433e-133
c66128_g3	161.914	1696.19	-3.389	4.8692e-135	9.0932e-133
c37363_g1	2291.25	252.572	3.1814	5.3619e-135	9.9958e-133
c119464_g1	0.711094	397.244	-9.1258	1.4598e-134	2.7167e-132
c68412_g1	1336.41	9331.54	-2.8037	2.1116e-134	3.9226e-132
c54388_g1	191.979	1884.59	-3.2952	3.7048e-134	6.8701e-132
c46170_g1	405.672	3477.78	-3.0998	6.4266e-134	1.1897e-131
c73384_g1	8.07831	495.008	-5.9373	7.6771e-134	1.4187e-131
c71400_g1	1143.27	89.791	3.6705	8.9379e-134	1.6488e-131
c71110_g1	205.265	1948.76	-3.247	1.038e-133	1.9115e-131
c66901_g2	289.526	2513.58	-3.118	1.6771e-133	3.083e-131
c70060_g1	4059.49	520.775	2.9626	6.4485e-133	1.1834e-130
c34070_g1	7877.8	1100.68	2.8394	6.9214e-133	1.2679e-130
c43597_g1	1316.52	114.594	3.5221	8.2859e-133	1.5153e-130
c63578_g1	3369.67	421.617	2.9986	9.6476e-133	1.7613e-130
c38642_g1	18.0064	1965.28	-6.7701	1.0917e-132	1.9895e-130
c23370_g1	353.672	0.273872	10.335	1.264e-132	2.2996e-130
c65754_g1	0	373.219	#NAME?	2.3842e-132	4.33e-130
c72205_g1	18.7742	595.423	-4.9871	7.347e-132	1.3321e-129
c58450_g1	1292.9	8885.07	-2.7808	7.5176e-132	1.3607e-129
c70439_g2	33.9645	721.828	-4.4096	1.4895e-131	2.6913e-129
c63478_g1	356.626	0.532321	9.3879	2.1871e-131	3.945e-129
c55078_g1	18990.4	2868.32	2.727	2.6063e-131	4.6931e-129
c63308_g1	828.478	22.326	5.2137	2.8512e-131	5.1254e-129
c23154_g1	0.313028	376.053	-10.23	3.3823e-131	6.0698e-129
c68740_g1	315.098	2633.15	-3.0629	4.5927e-131	8.228e-129
c91327_g1	62.694	932.518	-3.8947	6.0326e-131	1.0789e-128
c59976_g1	447.136	3454.62	-2.9497	1.3346e-130	2.3828e-128
c59937_g2	308.729	2574.19	-3.0597	1.9821e-130	3.5331e-128
c67036_g2	1421.3	11085.9	-2.9634	5.2699e-130	9.3777e-128
c65073_g1	414.77	3271.11	-2.9794	6.111e-130	1.0856e-127
c65926_g1	95.6676	1165.65	-3.607	1.4154e-129	2.5102e-127
c119555_g1	1.1375	379.301	-8.3813	1.7243e-129	3.053e-127
c67198_g1	470.676	10.0231	5.5533	2.3145e-129	4.091e-127
c65209_g1	672.053	31.1227	4.4325	2.5768e-129	4.5471e-127
c62848_g1	0.341365	366.671	-10.069	3.2694e-129	5.7596e-127
c526_g1	49.6688	866.466	-4.1247	7.2924e-129	1.2825e-126
c32409_g1	497.156	13.0269	5.2541	7.4419e-129	1.3067e-126
c45710_g1	978.643	69.4604	3.8165	8.4001e-129	1.4725e-126
c3314_g1	17.437	561.218	-5.0083	8.8872e-129	1.5553e-126
c70705_g1	839.459	8474.15	-3.3355	2.2596e-128	3.9478e-126
c58380_g1	595.907	6004.95	-3.333	2.5419e-128	4.4337e-126
c69491_g1	91.2275	1125.44	-3.6249	3.3727e-128	5.8732e-126
c101869_g1	384.532	2.79248	7.1054	3.5225e-128	6.1239e-126
c52643_g1	330.258	0	Inf	9.204e-128	1.5975e-125
c67558_g1	64.9124	922.869	-3.8296	9.5653e-128	1.6575e-125
c58669_g1	86.0799	1449.6	-4.0738	1.4752e-127	2.5521e-125
c62071_g4	552.297	19.6789	4.8107	5.1589e-127	8.9102e-125
c11642_g1	142.886	3552.66	-4.636	6.7602e-127	1.1657e-124
c66721_g3	32763	5222.5	2.6493	7.1848e-127	1.2369e-124
c57636_g1	929.919	68.9069	3.7544	1.0423e-126	1.7914e-124
c52400_g1	10.2128	489.872	-5.584	1.0744e-126	1.8437e-124
c56680_g1	1163.2	99.3283	3.5498	1.6269e-126	2.787e-124
c53897_g1	18.3737	551.807	-4.9084	3.1715e-126	5.4245e-124
c64141_g1	106.504	1212.67	-3.5092	3.9231e-126	6.6992e-124
c59999_g1	3802.11	520.418	2.8691	4.9544e-126	8.4466e-124
c62349_g1	0.313028	354.502	-10.145	9.0595e-126	1.542e-123
c119097_g2	359.416	2.03256	7.4662	4.8972e-125	8.3221e-123
c51106_g1	57.7448	862.948	-3.9015	5.297e-125	8.9871e-123
c64543_g1	475.365	3669.94	-2.9486	5.3291e-125	9.0272e-123
c12515_g1	0	345.504	#NAME?	6.7832e-125	1.1472e-122
c63785_g1	703.207	4820	-2.777	7.5505e-125	1.2749e-122
c71045_g3	2472.25	306.63	3.0113	1.0081e-124	1.6995e-122
c67313_g1	23.1825	587.422	-4.6633	1.2358e-124	2.08e-122
c46846_g1	153.92	1488.05	-3.2732	1.4708e-124	2.4716e-122
c118953_g1	1.42219	370.65	-8.0258	1.9197e-124	3.2209e-122
c57211_g1	27.2505	624.605	-4.5186	3.358e-124	5.625e-122
c59706_g2	50.6338	803.499	-3.9881	7.455e-124	1.2468e-121
c67678_g2	139.249	1395.02	-3.3245	1.0592e-123	1.7687e-121
c67405_g1	1447.59	153.747	3.235	2.8384e-123	4.7321e-121
c69076_g1	250.611	2102.6	-3.0687	3.5109e-123	5.8443e-121
c60990_g1	296.238	2337.83	-2.9803	8.3831e-123	1.3932e-120
c1935_g1	314.068	0	Inf	1.1086e-122	1.8395e-120
c62946_g1	382.424	0.273872	10.447	1.9024e-122	3.1518e-120
c67381_g5	13421.6	1732.1	2.954	2.9239e-122	4.8366e-120
c66720_g3	2656.56	352.012	2.9159	3.0497e-122	5.0368e-120
c65963_g1	833.5	8231.36	-3.3039	5.5731e-122	9.19e-120
c63789_g2	2502.93	103.115	4.6013	5.5879e-122	9.2e-120
c45429_g1	310.459	0	Inf	7.5978e-122	1.249e-119
c58977_g2	3.15738	665.182	-7.7189	8.2865e-122	1.3601e-119
c65155_g1	0.398066	340.886	-9.7421	9.0028e-122	1.4754e-119
c59489_g1	118.642	1227.77	-3.3714	9.9711e-122	1.6315e-119
c54752_g1	135.408	1351.05	-3.3187	3.1883e-121	5.2088e-119
c61514_g1	0.967421	352.097	-8.5076	5.8337e-121	9.5159e-119
c70299_g1	28.4473	621.959	-4.4505	7.244e-121	1.1798e-118
c55222_g1	1088.77	21.5343	5.6599	7.6957e-121	1.2515e-118
c71147_g1	1979.94	240.034	3.0441	2.4468e-120	3.9728e-118
c58380_g2	3.18571	8802.43	-11.432	3.4292e-120	5.5594e-118
c71121_g1	392.639	2875.7	-2.8726	8.7256e-120	1.4124e-117
c56121_g1	1165.06	7341.11	-2.6556	1.1838e-119	1.9133e-117
c68403_g3	348.806	2591.82	-2.8935	1.4229e-119	2.2962e-117
c39723_g1	1240.64	123.153	3.3326	1.6696e-119	2.6903e-117
c63148_g1	16.0432	502.633	-4.9695	1.8815e-119	3.0271e-117
c42862_g1	1.76353	712.564	-8.6584	4.9367e-119	7.9303e-117
c61821_g1	397.504	6.92259	5.8435	4.9935e-119	8.0094e-117
c64009_g1	1450.53	159.791	3.1823	9.4819e-119	1.5186e-116
c67598_g3	4586.23	311.56	3.8797	2.0867e-118	3.3368e-116
c68659_g2	370.737	5.06718	6.1931	2.669e-118	4.2616e-116
c100456_g1	33.0538	637.202	-4.2689	3.4542e-118	5.507e-116
c65973_g1	55.3528	782.417	-3.8212	3.9478e-118	6.2844e-116
c11515_g1	678.646	9.28279	6.192	4.2797e-118	6.8026e-116
c55210_g2	473.063	3280.05	-2.7936	1.0489e-117	1.6648e-115
c56585_g2	93.3594	3406.39	-5.1893	1.3299e-117	2.1075e-115
c46472_g1	999.669	6249.56	-2.6442	1.61e-117	2.5476e-115
c69047_g1	17.9768	509.921	-4.8261	3.6748e-117	5.8061e-115
c91174_g1	2.55969	886.256	-8.4356	1.5147e-116	2.3896e-114
c32779_g1	0.398066	323.363	-9.6659	1.7941e-116	2.8261e-114
c56216_g1	1090.65	0.532321	11.001	2.3104e-116	3.6341e-114
c65332_g1	494.086	18.8661	4.7109	2.6458e-116	4.1554e-114
c6249_g1	476.926	17.565	4.763	3.5388e-116	5.5498e-114
c49416_g1	222.016	1784.94	-3.0071	5.1349e-116	8.0409e-114
c65837_g1	42.4409	687.382	-4.0176	5.2376e-116	8.1896e-114
c51443_g1	2152.08	15068	-2.8077	1.0814e-115	1.6884e-113
c16651_g1	114.898	1166.35	-3.3436	1.2497e-115	1.9482e-113
c57105_g1	3.044	359.5	-6.8839	1.2927e-115	2.0124e-113
c70104_g1	691.181	44.2055	3.9668	1.8152e-115	2.8216e-113
c56453_g1	403.825	9.10145	5.4715	1.9916e-115	3.0913e-113
c56099_g1	476.312	0.516899	9.8478	2.625e-115	4.0685e-113
c59402_g1	5.49026	384.481	-6.1299	2.9044e-115	4.4949e-113
c48191_g1	289.235	0	Inf	4.2313e-115	6.5388e-113
c70943_g3	378.957	6.74875	5.8113	4.7852e-115	7.3839e-113
c62026_g1	6561.95	1051.92	2.6411	6.3614e-115	9.8019e-113
c62709_g1	851.098	66.3916	3.6803	6.3951e-115	9.8394e-113
c57891_g2	7.0554	406.01	-5.8466	8.6136e-115	1.3234e-112
c61696_g2	3090.29	453.452	2.7687	9.2307e-115	1.4161e-112
c63889_g1	829.932	5213.93	-2.6513	9.6768e-115	1.4824e-112
c64662_g1	367.862	5.34194	6.1057	1.1276e-114	1.7248e-112
c65970_g1	503.77	3341.92	-2.7298	1.2501e-114	1.9095e-112
c64924_g1	786.989	59.9165	3.7153	1.36e-114	2.0743e-112
c70649_g2	26.1993	603.258	-4.5252	1.6155e-114	2.4605e-112
c56733_g1	750.001	55.2981	3.7616	1.6539e-114	2.5154e-112
c64167_g1	150.306	1936.17	-3.6872	2.0841e-114	3.1651e-112
c61688_g1	1804.31	10448.2	-2.5337	2.1952e-114	3.3291e-112
c35125_g1	350.486	5.21678	6.0701	5.8365e-114	8.8384e-112
c69626_g1	283.836	0	Inf	9.2365e-114	1.3967e-111
c69447_g1	407.119	2775.86	-2.7694	1.1077e-113	1.6726e-111
c61456_g1	38.8005	655.42	-4.0783	1.1221e-113	1.6919e-111
c69415_g1	80.9012	917.745	-3.5039	1.3469e-113	2.028e-111
c67473_g1	75.3827	4887.16	-6.0186	2.0818e-113	3.1301e-111
c68153_g1	178.13	1501.64	-3.0755	2.4556e-112	3.6869e-110
c38805_g1	83.9711	924.984	-3.4615	2.9984e-112	4.4956e-110
c61697_g1	78.0804	888.393	-3.5082	9.2484e-112	1.3847e-109
c91899_g1	295.891	0.952493	8.2791	9.9398e-112	1.4861e-109
c60851_g1	308.499	1.90499	7.3393	1.022e-111	1.5258e-109
c60279_g1	325.589	2.67703	6.9263	1.2187e-111	1.8169e-109
c70671_g1	15647	2833.88	2.465	2.2049e-111	3.2825e-109
c68751_g1	2691.21	402.833	2.74	2.2456e-111	3.3384e-109
c59505_g2	1088.15	110.906	3.2945	3.0037e-111	4.4592e-109
c65781_g1	160.067	1374.2	-3.1018	8.0796e-111	1.1978e-108
c52012_g1	73.592	860.632	-3.5478	1.3049e-110	1.9317e-108
c64608_g1	584.727	3704.67	-2.6635	1.6115e-110	2.3823e-108
c67030_g3	1769.26	236.649	2.9023	2.866e-110	4.231e-108
c62919_g1	94.1581	985.617	-3.3879	3.5471e-110	5.2291e-108
c109558_g1	3586.41	570.937	2.6511	6.6805e-110	9.8348e-108
c56464_g1	20.3381	493.519	-4.6008	1.0764e-109	1.5825e-107
c109570_g1	102.549	1059.03	-3.3684	1.2208e-109	1.7922e-107
c44891_g1	0	455.25	#NAME?	1.2794e-109	1.8757e-107
c59247_g1	52.5958	708.539	-3.7518	1.3321e-109	1.9502e-107
c63759_g3	757.859	62.4703	3.6007	1.359e-109	1.9868e-107
c59677_g2	94.7498	972.426	-3.3594	1.5243e-109	2.2254e-107
c34090_g1	921.799	5456.43	-2.5654	1.9107e-109	2.7857e-107
c67161_g1	7.1688	4761.22	-9.3754	6.4055e-109	9.326e-107
c45965_g1	716.786	4323.54	-2.5926	1.0712e-108	1.5575e-106
c68182_g1	184.986	1493.61	-3.0133	1.2733e-108	1.8487e-106
c66862_g1	92.2774	945.49	-3.357	1.9015e-108	2.757e-106
c67034_g1	0	283.539	#NAME?	2.0708e-108	2.9984e-106
c61629_g1	15.729	444.92	-4.822	2.5553e-108	3.6948e-106
c48136_g2	1.02412	305.371	-8.22	3.4838e-108	5.0306e-106
c81473_g1	129.085	5885.9	-5.5109	3.5754e-108	5.1558e-106
c50588_g1	529.84	28.6966	4.2066	7.6039e-108	1.095e-105
c51134_g1	71.3429	2900.96	-5.3456	1.6227e-107	2.3336e-105
c65398_g1	110.197	1036.55	-3.2336	1.6758e-107	2.4067e-105
c46921_g1	5.03431	348.218	-6.1121	3.1488e-107	4.5161e-105
c62611_g2	287.871	2011.21	-2.8046	3.9906e-107	5.7156e-105
c68290_g1	21.6186	579.05	-4.7433	4.0613e-107	5.809e-105
c64994_g1	96.2063	970.117	-3.334	5.5267e-107	7.8943e-105
c69440_g1	3.75507	1029.69	-8.0992	7.3041e-107	1.0419e-104
c51134_g2	2.50298	319.428	-6.9957	8.4258e-107	1.2003e-104
c43827_g1	289.643	0	Inf	8.6738e-107	1.234e-104
c59363_g1	263.66	0	Inf	8.7675e-107	1.2456e-104
c90966_g1	2105.83	306.158	2.782	1.2596e-106	1.7871e-104
c65324_g1	120.212	3385.93	-4.8159	1.4925e-106	2.1148e-104
c66024_g1	62.0113	755.694	-3.6072	1.6226e-106	2.2959e-104
c42664_g1	40.3644	616.335	-3.9326	1.6971e-106	2.3982e-104
c109777_g1	928.078	98.3451	3.2383	1.7035e-106	2.404e-104
c65100_g1	863.158	79.5339	3.44	2.5829e-106	3.6402e-104
c46599_g1	55.8679	973.035	-4.1224	3.3932e-106	4.7758e-104
c66104_g1	329.463	4.97134	6.0503	4.3263e-106	6.0811e-104
c64942_g1	1164	139.3	3.0628	5.9555e-106	8.3599e-104
c58436_g1	2.84438	315.792	-6.7947	6.9302e-106	9.7153e-104
c63789_g1	19763.1	3677.85	2.4259	8.1745e-106	1.1444e-103
c65315_g1	1392.82	178.788	2.9617	1.0449e-105	1.4609e-103
c7141_g1	8.16451	376.746	-5.5281	2.0721e-105	2.8933e-103
c55671_g1	8333.5	1541.12	2.4349	5.6481e-105	7.8761e-103
c28403_g1	1635.97	220.96	2.8883	6.0661e-105	8.4479e-103
c63242_g1	5335.08	27641.1	-2.3732	8.1468e-105	1.1331e-102
c24886_g1	6.54275	428.501	-6.0333	1.0367e-104	1.4399e-102
c60988_g1	37.5152	5213.45	-7.1186	1.0456e-104	1.4504e-102
c69293_g1	12.1452	1065.18	-6.4546	1.1114e-104	1.5397e-102
c109426_g1	100.443	972.747	-3.2757	1.3718e-104	1.8979e-102
c55875_g1	497.495	25.2548	4.3	3.0199e-104	4.1727e-102
c61829_g1	254.7	0	Inf	6.2989e-104	8.6919e-102
c64995_g1	188.651	2889.35	-3.9369	8.2432e-104	1.136e-101
c68951_g1	42.8661	611.276	-3.8339	9.5458e-104	1.3138e-101
c57669_g1	0	269.451	#NAME?	9.5617e-104	1.3143e-101
c46432_g1	9.38707	375.251	-5.321	1.3599e-103	1.8668e-101
c68756_g1	21903.9	4054.2	2.4337	1.5092e-103	2.069e-101
c44567_g2	593.419	3505.13	-2.5623	1.8616e-103	2.5488e-101
c56543_g1	3.044	314.772	-6.6922	2.1111e-103	2.8867e-101
c59563_g1	16.9256	439.948	-4.7001	2.2843e-103	3.116e-101
c71849_g1	227.601	4715.48	-4.3728	2.2847e-103	3.116e-101
c57983_g1	630.589	3735.07	-2.5664	2.2903e-103	3.1196e-101
c52026_g1	481.415	24.782	4.2799	3.0503e-103	4.1496e-101
c38889_g1	2.07655	300.378	-7.1764	3.1339e-103	4.2578e-101
c73521_g1	17.0957	435.762	-4.6718	5.3193e-103	7.2177e-101
c68303_g1	23.981	657.621	-4.7773	6.0871e-103	8.2489e-101
c56767_g1	823.836	4656.87	-2.4989	9.3932e-103	1.2713e-100
c45439_g1	46.5374	627.613	-3.7534	9.981e-103	1.3491e-100
c67103_g1	27596.4	5413.74	2.3498	1.0577e-102	1.4278e-100
c69675_g1	1108.05	132.24	3.0668	1.6502e-102	2.2249e-100
c69209_g1	317.369	5.03303	5.9786	1.9019e-102	2.561e-100
c65341_g1	695.684	61.4586	3.5007	2.1124e-102	2.8408e-100
c72002_g1	7.05543	351.413	-5.6383	4.1805e-102	5.6148e-100
c42278_g1	65.1095	733.883	-3.4946	5.4597e-102	7.3236e-100
c69032_g1	613.47	45.5352	3.7519	6.1626e-102	8.2559e-100
c58937_g1	7.05421	11714.5	-10.698	8.3197e-102	1.1132e-99
c51326_g1	3639.36	645.558	2.4951	1.0506e-101	1.4039e-99
c67092_g3	1.73522	290.5	-7.3873	1.9618e-101	2.6182e-99
c50070_g1	286.31	2.37231	6.9151	2.3272e-101	3.102e-99
c69707_g3	829.791	7155.19	-3.1082	2.5179e-101	3.352e-99
c65954_g3	814.232	4518.21	-2.4722	5.2861e-101	7.0282e-99
c69156_g1	1610.99	235.479	2.7743	1.6874e-100	2.2407e-98
c109498_g1	137.681	6788.73	-5.6237	1.887e-100	2.5026e-98
c65296_g1	117.055	1020.48	-3.124	2.5637e-100	3.3958e-98
c120113_g1	10.4396	369.77	-5.1465	3.227e-100	4.269e-98
c109423_g1	27.0237	2593.83	-6.5847	4.102e-100	5.4198e-98
c67092_g4	3.86844	306.911	-6.3099	4.2063e-100	5.5507e-98
c58765_g1	1373.21	184.41	2.8966	4.3469e-100	5.7291e-98
c66034_g2	1783.23	9273.19	-2.3786	6.6387e-100	8.7387e-98
c60714_g2	0.398066	507.244	-10.315	6.9199e-100	9.0976e-98
c68782_g1	380.667	2364.4	-2.6349	7.8095e-100	1.0254e-97
c54848_g1	240.711	0	Inf	1.01e-99	1.3246e-97
c61999_g2	1949.56	299.326	2.7034	1.0315e-99	1.351e-97
c61650_g1	4.86426	319.869	-6.0391	1.6832e-99	2.2019e-97
c69586_g1	1532.58	219.645	2.8027	1.6916e-99	2.2102e-97
c55179_g1	833.364	88.5558	3.2343	1.8264e-99	2.3833e-97
c6327_g1	1311.39	177.011	2.8892	2.1042e-99	2.7425e-97
c59664_g1	235.128	1598.73	-2.7654	6.8166e-99	8.8735e-97
c64695_g3	1.59348	280.614	-7.4603	7.4682e-99	9.7097e-97
c67145_g1	1171.71	148.723	2.9779	8.8345e-99	1.1472e-96
c57876_g1	0	818.571	#NAME?	9.8836e-99	1.2818e-96
c65386_g1	17.978	420.345	-4.5473	1.1559e-98	1.4973e-96
c65891_g2	86.7847	830.921	-3.2592	1.287e-98	1.6651e-96
c58977_g1	2.95894	294.91	-6.6391	1.4747e-98	1.9056e-96
c70029_g1	2091.56	10656.1	-2.349	1.5147e-98	1.9548e-96
c70043_g2	141.86	1121.14	-2.9824	2.0749e-98	2.6746e-96
c54813_g1	99.9343	919.821	-3.2023	2.1713e-98	2.7955e-96
c64037_g1	0	250.858	#NAME?	2.2169e-98	2.8507e-96
c45707_g1	111.593	964.959	-3.1122	2.5117e-98	3.2258e-96
c65406_g1	640.544	3574.3	-2.4803	2.6642e-98	3.4176e-96
c63377_g1	240.308	1612.77	-2.7466	3.8016e-98	4.8707e-96
c36643_g1	247.508	0.678621	8.5107	3.8511e-98	4.9282e-96
c64129_g2	1359.74	189.193	2.8454	5.3513e-98	6.8396e-96
c53552_g1	44.5163	586.56	-3.7199	7.1075e-98	9.0733e-96
c58638_g2	259.23	1.45397	7.4781	8.4773e-98	1.0807e-95
c71606_g1	812.39	61.8598	3.7151	8.4863e-98	1.0807e-95
c70151_g2	235.359	0	Inf	1.246e-97	1.5849e-95
c56580_g1	585.337	47.6101	3.6199	1.5e-97	1.9057e-95
c26948_g1	262.076	1.93583	7.0809	1.6183e-97	2.0535e-95
c69685_g1	478.365	2773.94	-2.5358	2.2656e-97	2.8714e-95
c70452_g6	1562.33	225.974	2.7895	2.9071e-97	3.68e-95
c68686_g1	64.4908	2326.91	-5.1732	3.2667e-97	4.1304e-95
c63686_g1	15.6464	860.303	-5.7809	4.9472e-97	6.2476e-95
c54936_g1	16.0988	616.349	-5.2587	6.973e-97	8.7954e-95
c58860_g1	7.48062	417.554	-5.8027	8.1316e-97	1.0245e-94
c42352_g1	0.341365	255.15	-9.5458	8.9301e-97	1.1237e-94
c67571_g1	256.355	1.66196	7.2691	9.2301e-97	1.1601e-94
c69605_g3	2640.55	454.78	2.5376	1.0316e-96	1.295e-94
c67136_g1	1457.1	217.028	2.7471	1.3869e-96	1.739e-94
c12357_g1	42.4127	569.056	-3.746	2.0344e-96	2.5479e-94
c109736_g1	75.9483	1922.41	-4.6618	4.4567e-96	5.5749e-94
c61711_g1	0	247.265	#NAME?	5.6571e-96	7.0681e-94
c6164_g1	5221.1	1000.29	2.3839	6.4921e-96	8.1017e-94
c59671_g1	48.2183	3185.84	-6.0459	6.5847e-96	8.2077e-94
c65947_g1	726.309	3925.56	-2.4342	7.0385e-96	8.7629e-94
c58644_g2	2409.66	416.276	2.5332	8.3679e-96	1.0406e-93
c101759_g1	105.935	909.568	-3.102	1.0528e-95	1.3076e-93
c64637_g3	16.1862	1202.1	-6.2147	1.3353e-95	1.6566e-93
c59366_g1	25.4575	459.503	-4.1739	1.7416e-95	2.1581e-93
c69390_g3	80.7915	790.1	-3.2898	1.8795e-95	2.3263e-93
c109889_g1	795.236	74.5035	3.416	2.1362e-95	2.6409e-93
c68027_g1	1411.95	202.865	2.7991	2.4863e-95	3.0701e-93
c67677_g1	752.163	5407.32	-2.8458	2.6497e-95	3.2682e-93
c68930_g1	1.39382	262.059	-7.5547	3.8762e-95	4.7753e-93
c40237_g1	17.5528	408.439	-4.5403	3.9556e-95	4.8674e-93
c65061_g1	117.649	958.916	-3.0269	4.0189e-95	4.9395e-93
c59822_g1	46.5103	1805.23	-5.2785	4.2935e-95	5.271e-93
c25511_g1	2435.33	11840.5	-2.2815	5.6768e-95	6.961e-93
c63645_g1	205.837	1420.01	-2.7863	5.7027e-95	6.9847e-93
c33790_g1	1.33712	263.193	-7.6208	8.5024e-95	1.0402e-92
c26838_g1	1.87817	273.816	-7.1877	1.139e-94	1.3918e-92
c54395_g1	376.361	15.1374	4.6359	1.2971e-94	1.5832e-92
c57673_g1	2857.91	537.431	2.4108	2.0911e-94	2.5494e-92
c51257_g1	38.9422	748.652	-4.2649	2.5919e-94	3.1563e-92
c90927_g1	252.625	1612.11	-2.6739	3.4977e-94	4.2545e-92
c65215_g1	1219.74	95.2187	3.6792	4.8486e-94	5.8908e-92
c65684_g1	44.0923	1028.26	-4.5435	5.1554e-94	6.2564e-92
c62527_g1	145.923	1103.79	-2.9192	5.6517e-94	6.8508e-92
c66563_g1	607.061	53.2127	3.512	8.9651e-94	1.0855e-91
c55190_g1	20.5094	1384.24	-6.0767	1.9584e-93	2.3685e-91
c60474_g1	548.755	45.4621	3.5934	2.524e-93	3.049e-91
c55072_g1	654.972	3486.93	-2.4125	2.688e-93	3.2434e-91
c58853_g1	221.708	0	Inf	3.5931e-93	4.3307e-91
c63024_g2	1238.7	182.526	2.7627	5.6452e-93	6.7962e-91
c34140_g1	8354.86	1713.51	2.2857	6.7605e-93	8.1296e-91
c62211_g1	1004.36	132.072	2.9269	7.3355e-93	8.811e-91
c44035_g1	320.11	0.967915	8.3695	1.1968e-92	1.4359e-90
c58778_g1	297.259	7.0722	5.3934	1.2176e-92	1.4592e-90
c67193_g1	1114.46	153.775	2.8575	1.2325e-92	1.4754e-90
c92851_g1	0.739431	247.278	-8.3855	1.4852e-92	1.7759e-90
c42465_g1	0.796132	426.508	-9.0653	1.9414e-92	2.3187e-90
c68430_g1	13.2555	359.526	-4.7614	2.3976e-92	2.8604e-90
c59796_g1	26392	682560	-4.6928	2.4643e-92	2.9366e-90
c34275_g1	59.1114	1666.42	-4.8172	4.2111e-92	5.0126e-90
c56928_g1	8747.91	1798.81	2.2819	5.5435e-92	6.5911e-90
c109490_g1	1817.43	8800.55	-2.2757	7.183e-92	8.5309e-90
c60796_g1	26.1155	519.272	-4.3135	1.0387e-91	1.2322e-89
c11527_g1	175.138	7365.65	-5.3942	1.255e-91	1.4872e-89
c17753_g1	91.3113	1008.32	-3.465	1.8957e-91	2.2439e-89
c44051_g1	1769.92	12886.2	-2.8641	2.7926e-91	3.3018e-89
c58220_g1	2620.52	12234.8	-2.2231	3.0255e-91	3.5731e-89
c70343_g1	692.192	3597.43	-2.3777	3.5233e-91	4.1564e-89
c68709_g1	381.344	2171.84	-2.5098	3.5442e-91	4.1765e-89
c66010_g3	2.01988	261.073	-7.014	3.994e-91	4.7012e-89
c51187_g1	109.266	890.022	-3.026	4.7075e-91	5.5349e-89
c65316_g1	2490.46	11681.8	-2.2298	7.1482e-91	8.3952e-89
c24335_g1	1.62181	255.823	-7.3014	8.6404e-91	1.0137e-88
c102789_g1	220.001	0.273872	9.6498	1.333e-90	1.562e-88
c46150_g1	10.3545	333.717	-5.0103	1.3925e-90	1.63e-88
c27951_g1	33.5641	5990.18	-7.4795	1.6478e-90	1.9267e-88
c66237_g1	0.341365	233.704	-9.4192	1.7548e-90	2.0496e-88
c33834_g1	21.3055	407.732	-4.2583	2.7372e-90	3.1934e-88
c63835_g2	195.395	2105.37	-3.4296	3.2993e-90	3.845e-88
c60859_g1	1005.34	137.049	2.8749	3.4636e-90	4.032e-88
c64399_g2	231.607	1468.69	-2.6648	3.9286e-90	4.5683e-88
c71221_g1	249.206	1518.35	-2.6071	4.1418e-90	4.8109e-88
c31987_g1	3.72671	272.76	-6.1936	4.1465e-90	4.8111e-88
c66935_g1	89.5488	787.58	-3.1367	5.0049e-90	5.8007e-88
c71391_g1	1740.99	8178.15	-2.2319	5.2646e-90	6.095e-88
c60363_g1	419.209	2303.78	-2.4583	5.2844e-90	6.1112e-88
c65789_g1	676.955	68.2724	3.3097	6.1952e-90	7.1567e-88
c61581_g2	422.279	2340.8	-2.4707	7.5892e-90	8.7575e-88
c65140_g1	3874.93	17805	-2.2	9.4077e-90	1.0844e-87
c64005_g1	415.056	24.8778	4.0604	9.4302e-90	1.0858e-87
c67773_g1	1691.72	280.692	2.5914	1.0168e-89	1.1695e-87
c31279_g1	280.822	6.52445	5.4277	1.0857e-89	1.2474e-87
c60842_g1	14.7344	360.251	-4.6117	1.1514e-89	1.3214e-87
c47012_g2	225.554	0.258449	9.7694	1.1583e-89	1.3279e-87
c69120_g2	1994.98	9413.27	-2.2383	1.8086e-89	2.0712e-87
c61464_g1	5.40404	282.578	-5.7085	2.9941e-89	3.4251e-87
c35997_g1	1.02412	293.86	-8.1646	3.4369e-89	3.9274e-87
c64880_g1	656.817	69.2808	3.245	3.5864e-89	4.0938e-87
c60952_g1	35.3313	495.692	-3.8104	4.1363e-89	4.7164e-87
c38980_g1	820.278	102.55	2.9998	4.6014e-89	5.2411e-87
c65115_g1	142.858	1045.47	-2.8715	5.6998e-89	6.4852e-87
c71727_g1	61.3616	633.3	-3.3675	5.9066e-89	6.7133e-87
c50808_g1	1980.36	223.772	3.1457	6.297e-89	7.1493e-87
c57541_g1	1.65015	246.511	-7.2229	6.8488e-89	7.7674e-87
c66089_g1	156.026	1093.14	-2.8086	9.222e-89	1.0448e-86
c66185_g1	224.209	1413.23	-2.6561	9.4431e-89	1.0687e-86
c63192_g1	0.341365	229.435	-9.3926	1.1566e-88	1.3075e-86
c61755_g1	207.913	0	Inf	1.6099e-88	1.818e-86
c61882_g1	60.9032	620.32	-3.3484	1.6662e-88	1.8796e-86
c42054_g1	711.049	3639.38	-2.3557	1.8545e-88	2.0898e-86
c69682_g6	294.448	5581.37	-4.2445	2.3235e-88	2.6155e-86
c67611_g2	763.97	3744.05	-2.293	2.4707e-88	2.7782e-86
c65723_g1	2587.19	488.289	2.4056	3.034e-88	3.408e-86
c38907_g1	207.196	0	Inf	7.5596e-88	8.4826e-86
c22019_g1	28.3585	1301.7	-5.5205	1.0289e-87	1.1533e-85
c58207_g1	623.976	54.9365	3.5057	1.1055e-87	1.2378e-85
c91418_g1	83.0642	731.995	-3.1395	1.1596e-87	1.297e-85
c2703_g1	100.415	916.995	-3.1909	1.3453e-87	1.5032e-85
c66574_g1	74.7271	685.448	-3.1973	1.3529e-87	1.51e-85
c71939_g1	651.498	3947.23	-2.599	1.4516e-87	1.6185e-85
c69395_g1	6830.69	1458.38	2.2277	1.9835e-87	2.2093e-85
c63010_g2	1667.31	7678.76	-2.2033	2.3567e-87	2.6222e-85
c69677_g1	279.311	1635.9	-2.5501	2.7046e-87	3.0061e-85
c36598_g1	27.1951	433.472	-3.9945	3.454e-87	3.835e-85
c58198_g1	4.32321	267.71	-5.9524	3.4749e-87	3.8542e-85
c61734_g1	6121.77	1320.96	2.2124	3.9387e-87	4.3639e-85
c33944_g1	24.6046	413.357	-4.0704	4.4364e-87	4.9103e-85
c68474_g7	290.174	2564.52	-3.1437	5.7037e-87	6.3064e-85
c101454_g1	27.3344	422.767	-3.9511	1.1118e-86	1.228e-84
c1153_g1	356.511	1951.78	-2.4528	1.116e-86	1.2313e-84
c44516_g1	1.79189	239.116	-7.0601	2.3301e-86	2.5682e-84
c68403_g2	537.485	2768.57	-2.3648	3.4701e-86	3.8208e-84
c57611_g1	1721.26	308.092	2.482	3.6251e-86	3.9873e-84
c53451_g1	41.2468	2338.23	-5.825	3.6428e-86	4.0026e-84
c68014_g1	89.1791	749.308	-3.0708	5.2473e-86	5.7596e-84
c66365_g1	10.8968	323.222	-4.8906	8.1275e-86	8.9117e-84
c62265_g1	21.4201	389.879	-4.186	1.204e-85	1.3188e-83
c83068_g1	1.73522	235.992	-7.0875	2.1699e-85	2.3743e-83
c65031_g1	54.4174	567.475	-3.3824	2.1813e-85	2.3844e-83
c64054_g1	992.727	138.666	2.8398	3.1897e-85	3.483e-83
c56603_g1	2.01988	240.724	-6.897	3.2778e-85	3.5755e-83
c118789_g1	3850.37	785.482	2.2933	3.6834e-85	4.0138e-83
c82158_g1	217.525	1.19552	7.5074	3.9146e-85	4.2614e-83
c53825_g1	384.367	21.8146	4.1391	3.9232e-85	4.2663e-83
c66165_g1	893.116	124.571	2.8419	5.1377e-85	5.5813e-83
c63756_g1	456.213	3904.21	-3.0973	1.2195e-84	1.3235e-82
c66461_g1	296.547	9.76134	4.925	1.2577e-84	1.3635e-82
c56012_g1	294.668	8.92519	5.0451	1.3758e-84	1.49e-82
c43595_g1	0.711094	219.667	-8.2711	2.7206e-84	2.9434e-82
c69712_g2	723.346	88.0332	3.0386	2.9109e-84	3.1461e-82
c91274_g1	1791.09	324.644	2.4639	4.1715e-84	4.5039e-82
c30754_g1	195.596	0	Inf	4.1803e-84	4.5088e-82
c70236_g3	37.2059	468.833	-3.6555	4.6248e-84	4.9831e-82
c57896_g1	196.019	0	Inf	5.5875e-84	6.0143e-82
c64617_g1	650.345	3162.88	-2.282	5.7392e-84	6.1713e-82
c2442_g1	1.99152	310.171	-7.2831	6.5541e-84	7.0404e-82
c33723_g1	1.36549	417.647	-8.2567	8.7033e-84	9.3396e-82
c67381_g6	850.132	113.918	2.8997	1.4476e-83	1.5519e-81
c43510_g2	194.513	0	Inf	1.4853e-83	1.5906e-81
c68410_g1	946.316	138.214	2.7754	1.5257e-83	1.6323e-81
c60812_g1	3267.44	14045.1	-2.1038	1.5564e-83	1.6634e-81
c58165_g1	194.286	0	Inf	1.5734e-83	1.6799e-81
c71172_g1	1515.47	261.394	2.5355	2.7191e-83	2.9002e-81
c62535_g1	2878.27	593.095	2.2789	3.1229e-83	3.3276e-81
c15437_g1	193.008	0	Inf	3.2428e-83	3.4518e-81
c35337_g1	209.505	0	Inf	3.5462e-83	3.771e-81
c100273_g1	20.767	648.791	-4.9654	4.0692e-83	4.3228e-81
c68760_g1	303.087	1665.43	-2.4581	4.2743e-83	4.5361e-81
c55836_g1	1.79189	370.495	-7.6918	4.4088e-83	4.6742e-81
c25804_g1	250.697	5.61823	5.4797	5.0104e-83	5.3066e-81
c66269_g1	38.9151	1393.36	-5.1621	6.7055e-83	7.0948e-81
c68470_g1	380.809	2003.28	-2.3952	6.8143e-83	7.2028e-81
c62555_g1	146.865	987.718	-2.7496	6.9747e-83	7.365e-81
c25536_g1	258.835	1765.77	-2.7702	7.1791e-83	7.5732e-81
c57140_g1	382.512	24.5039	3.9644	8.077e-83	8.5119e-81
c60059_g1	306.194	13.3074	4.5242	8.9805e-83	9.4546e-81
c69983_g1	141.859	1763.67	-3.6361	9.9536e-83	1.0469e-80
c64775_g1	499.887	3388.64	-2.761	1.4341e-82	1.5068e-80
c68489_g2	646.465	3149.68	-2.2846	1.5955e-82	1.6747e-80
c61629_g2	227.14	1325.94	-2.5454	2.3065e-82	2.4187e-80
c64687_g3	117.564	843.755	-2.8434	4.2835e-82	4.4874e-80
c68997_g1	1257.15	5615.9	-2.1594	4.4503e-82	4.6574e-80
c67418_g1	41.1322	478.949	-3.5415	4.4622e-82	4.6653e-80
c66409_g1	21.478	482.401	-4.4893	4.5211e-82	4.7222e-80
c56576_g1	103.026	1097.12	-3.4126	4.9371e-82	5.1516e-80
c59321_g1	44.4856	9093.84	-7.6754	5.954e-82	6.2065e-80
c36309_g1	0.739431	212.532	-8.167	6.1906e-82	6.4469e-80
c66922_g1	108.045	993.856	-3.2014	7.8033e-82	8.1182e-80
c66050_g1	23.694	381.355	-4.0085	9.2907e-82	9.6562e-80
c67196_g1	12906.2	53424	-2.0494	9.9229e-82	1.0303e-79
c68375_g2	1412.45	6335.77	-2.1653	1.0194e-81	1.0574e-79
c53097_g1	1.02412	521.157	-8.9912	1.2571e-81	1.3027e-79
c67228_g1	304.109	6780.33	-4.4787	1.3798e-81	1.4285e-79
c47012_g1	188.909	0	Inf	1.515e-81	1.5669e-79
c51297_g1	127.266	1381.04	-3.4398	1.9256e-81	1.9897e-79
c69590_g3	1.05246	217.225	-7.6893	1.9479e-81	2.0107e-79
c59613_g1	224.008	2.85748	6.2927	2.1632e-81	2.2308e-79
c69573_g1	12.2598	391.935	-4.9986	2.2023e-81	2.2688e-79
c39779_g1	1.73522	224.254	-7.0139	2.5293e-81	2.6032e-79
c68112_g1	1055.46	168.039	2.651	2.5529e-81	2.625e-79
c68423_g3	0	201.101	#NAME?	2.8003e-81	2.8765e-79
c64969_g2	0.398066	306.873	-9.5904	2.8316e-81	2.9059e-79
c65269_g1	137.17	943.324	-2.7818	3.6886e-81	3.7816e-79
c81587_g1	396.053	3133.65	-2.9841	4.0248e-81	4.1224e-79
c68818_g1	6472.61	1472.87	2.1357	4.1509e-81	4.2474e-79
c67409_g1	11.2652	356.919	-4.9856	4.5454e-81	4.6466e-79
c60367_g1	1012.7	6750.95	-2.7369	5.1388e-81	5.2481e-79
c71492_g2	4.09525	1461.86	-8.4796	5.1509e-81	5.2554e-79
c56839_g1	29.1866	413.985	-3.8262	5.4127e-81	5.5172e-79
c66035_g2	366.152	1894.24	-2.3711	5.5031e-81	5.6039e-79
c15912_g1	58.1428	1554.96	-4.7411	5.6003e-81	5.6973e-79
c42380_g1	187.4	0	Inf	6.09e-81	6.1896e-79
c66672_g2	28.9574	409.542	-3.822	6.1761e-81	6.2711e-79
c60760_g1	187.714	1152.33	-2.618	7.1902e-81	7.2938e-79
c56381_g2	257.264	6.22524	5.369	7.8806e-81	7.9865e-79
c57243_g1	278.006	2157.94	-2.9565	8.3714e-81	8.4757e-79
c65387_g1	54.9607	548.745	-3.3197	1.2735e-80	1.2881e-78
c69864_g1	2028.98	8731.2	-2.1054	1.3936e-80	1.4083e-78
c65208_g1	48.7557	516.765	-3.4059	1.6333e-80	1.6489e-78
c67045_g1	27.9321	402.762	-3.8499	1.9488e-80	1.9655e-78
c68705_g1	55.2393	1473.9	-4.7378	2.0898e-80	2.1058e-78
c119491_g1	0.398066	205.109	-9.0092	2.8243e-80	2.8431e-78
c46659_g1	146.353	967.062	-2.7242	2.9726e-80	2.9896e-78
c51946_g1	48.1581	1185.87	-4.622	3.078e-80	3.0927e-78
c71405_g1	724.752	3348.01	-2.2077	3.1447e-80	3.1567e-78
c44935_g1	32.5979	427.484	-3.713	3.6931e-80	3.7036e-78
c68924_g1	21.6752	673.715	-4.958	4.716e-80	4.7249e-78
c64253_g1	5.00716	252.978	-5.6589	5.474e-80	5.4793e-78
c59309_g1	215.48	2.61445	6.3649	5.5581e-80	5.5581e-78
c57701_g1	2501.12	10678.5	-2.0941	6.8416e-80	6.8352e-78
c34992_g1	185.008	0	Inf	6.9157e-80	6.9027e-78
c100186_g1	231.269	2683.09	-3.5363	8.7565e-80	8.7318e-78
c43981_g1	5.51741	249.667	-5.4999	9.2897e-80	9.2547e-78
c33451_g1	2.90226	373.192	-7.0066	9.9879e-80	9.941e-78
c70215_g1	6.71277	263.643	-5.2955	1.187e-79	1.1803e-77
c70475_g1	831.413	3790.17	-2.1886	1.2834e-79	1.275e-77
c91929_g1	3.84014	239.779	-5.9644	1.4038e-79	1.3932e-77
c70348_g1	3075.97	12873.6	-2.0653	1.4823e-79	1.4698e-77
c71543_g2	5371.93	22239.1	-2.0496	1.5529e-79	1.5383e-77
c59865_g1	0	195.426	#NAME?	1.6392e-79	1.6223e-77
c67096_g1	578.877	2742.39	-2.2441	1.6552e-79	1.6366e-77
c63656_g1	8.39134	896.896	-6.7399	1.8333e-79	1.811e-77
c54009_g1	151.646	1096.87	-2.8546	2.1763e-79	2.1479e-77
c69663_g1	35.0441	438.031	-3.6438	2.6577e-79	2.6205e-77
c54771_g1	1458.65	6268.92	-2.1036	2.8105e-79	2.7686e-77
c52797_g1	181.773	0	Inf	2.9401e-79	2.8936e-77
c6143_g1	274.928	9.83384	4.8052	3.246e-79	3.1917e-77
c91079_g1	104.542	775.768	-2.8915	3.5199e-79	3.4578e-77
c83058_g1	0.313028	217.929	-9.4434	3.6848e-79	3.6164e-77
c66577_g1	11.5499	425.917	-5.2046	3.7999e-79	3.7259e-77
c64602_g1	370.568	25.3564	3.8693	4.6673e-79	4.5722e-77
c71014_g1	1993.37	401.462	2.3119	5.1482e-79	5.0386e-77
c56446_g2	250.213	7.24934	5.1092	5.8518e-79	5.722e-77
c30971_g1	684.997	85.2381	3.0065	6.2139e-79	6.0704e-77
c53415_g1	0.398066	362.311	-9.83	9.1329e-79	8.9137e-77
c64967_g1	318.569	1678.99	-2.3979	1.1442e-78	1.1158e-76
c63404_g1	7.96496	1510.77	-7.5674	1.1674e-78	1.1373e-76
c1400_g1	30.8922	683.242	-4.4671	1.1944e-78	1.1626e-76
c33630_g1	658.858	85.0993	2.9527	1.4903e-78	1.4492e-76
c61560_g1	1276.58	5565.07	-2.1241	1.5322e-78	1.4886e-76
c65173_g1	113.355	795.131	-2.8103	1.6396e-78	1.5915e-76
c58810_g2	8.93233	275.024	-4.9444	1.8418e-78	1.7861e-76
c60475_g1	226.737	1270.73	-2.4866	2.6074e-78	2.5261e-76
c51190_g2	555.442	3230.25	-2.5399	2.826e-78	2.7355e-76
c61886_g1	307.181	2696.6	-3.134	2.8671e-78	2.7727e-76
c51999_g2	178.957	1489.65	-3.0573	3.8604e-78	3.7299e-76
c65777_g2	6.39979	352.591	-5.7838	4.7087e-78	4.5454e-76
c100143_g1	26951.4	6618.55	2.0258	5.4389e-78	5.2454e-76
c110904_g1	2.18996	216.297	-6.626	6.142e-78	5.9181e-76
c60383_g2	123.059	1155.5	-3.2311	6.6031e-78	6.3566e-76
c56745_g1	323.12	17.7365	4.1873	6.655e-78	6.4008e-76
c55192_g1	10.638	668.507	-5.9736	7.343e-78	7.0561e-76
c47890_g1	22082.5	371971	-4.0742	9.2521e-78	8.8824e-76
c60973_g1	370.564	26.0701	3.8293	1.0682e-77	1.0246e-75
c28805_g1	1229.91	180.024	2.7723	1.1276e-77	1.0806e-75
c60943_g1	1768.97	7461.74	-2.0766	1.158e-77	1.1087e-75
c62781_g3	44.2896	3024.27	-6.0935	1.3221e-77	1.2647e-75
c66430_g1	0	187.973	#NAME?	1.3931e-77	1.3314e-75
c45060_g1	1144.67	200.225	2.5152	1.4921e-77	1.4247e-75
c51837_g1	18.89	395.616	-4.3884	1.936e-77	1.8469e-75
c60718_g1	78.0816	628.435	-3.0087	2.6813e-77	2.5556e-75
c16343_g1	1.33715	207.328	-7.2766	3.7275e-77	3.5495e-75
c118805_g1	237.555	1302.38	-2.4548	3.8934e-77	3.7042e-75
c101420_g1	26.9659	381.556	-3.8227	4.0168e-77	3.8182e-75
c63015_g1	4030.99	16381.9	-2.0229	4.9222e-77	4.6746e-75
c45891_g1	1194.37	5157.38	-2.1104	6.5837e-77	6.2469e-75
c44253_g1	3499.4	27112.3	-2.9538	7.1143e-77	6.7443e-75
c57767_g1	0	185.736	#NAME?	8.9491e-77	8.4761e-75
c45639_g1	427.291	3270.94	-2.9364	9.582e-77	9.0674e-75
c69661_g1	0	187.848	#NAME?	1.7163e-76	1.6227e-74
c58856_g1	191.447	2945.19	-3.9433	1.8375e-76	1.7357e-74
c71595_g1	268.133	172095	-9.326	1.9467e-76	1.8372e-74
c58791_g1	183.335	1072.6	-2.5486	2.0943e-76	1.9747e-74
c68308_g1	227.371	1539.67	-2.7595	2.1233e-76	2.0003e-74
c36187_g1	4.6079	236.955	-5.6844	2.4943e-76	2.3477e-74
c57512_g1	75.8351	614.058	-3.0174	2.7825e-76	2.6167e-74
c62104_g1	119.67	2009.39	-4.0696	2.8283e-76	2.6574e-74
c62661_g1	174.967	1036.67	-2.5668	2.9739e-76	2.7917e-74
c11118_g1	3485.42	798.911	2.1252	3.2844e-76	3.0804e-74
c70532_g1	2482.79	528.294	2.2325	3.682e-76	3.4503e-74
c60853_g1	217.164	0.258449	9.7147	3.8367e-76	3.592e-74
c71200_g2	701.071	3187.51	-2.1848	4.4654e-76	4.1769e-74
c69661_g4	27.5648	384.212	-3.801	5.6251e-76	5.2571e-74
c61113_g1	241.333	6.91047	5.1261	5.8868e-76	5.4968e-74
c68807_g1	1562.91	6508.26	-2.058	6.9385e-76	6.4732e-74
c71081_g1	11.4637	284.962	-4.6356	8.2147e-76	7.657e-74
c57244_g1	82.5255	4726.23	-5.8397	1.2992e-75	1.21e-73
c58770_g1	243.321	1316.85	-2.4362	1.5089e-75	1.404e-73
c63881_g2	4.32321	1214.58	-8.1341	1.6004e-75	1.4878e-73
c68655_g2	649.981	2894.94	-2.1551	2.0129e-75	1.8697e-73
c32064_g1	54.5048	518.299	-3.2493	2.202e-75	2.0435e-73
c59373_g1	391.902	32.3636	3.598	2.2226e-75	2.0607e-73
c70916_g2	126.353	828.532	-2.7131	2.2244e-75	2.0607e-73
c58914_g1	5.319	483.09	-6.505	2.3393e-75	2.1652e-73
c22814_g1	561.615	4684.29	-3.0602	2.8683e-75	2.6525e-73
c65284_g1	233.48	0	Inf	3.3452e-75	3.0909e-73
c62516_g1	639.783	2890.94	-2.1759	3.4834e-75	3.2157e-73
c68629_g1	2030.12	425.116	2.2556	3.678e-75	3.3924e-73
c66428_g1	413.518	1978.78	-2.2586	3.7063e-75	3.4155e-73
c58456_g1	171.387	0	Inf	3.7581e-75	3.4602e-73
c68074_g1	579.442	2606.78	-2.1695	3.8707e-75	3.5608e-73
c65344_g2	0	184.396	#NAME?	4.4727e-75	4.111e-73
c50131_g1	725.102	3226.69	-2.1538	5.2152e-75	4.7893e-73
c59859_g1	2637.58	589.817	2.1609	6.028e-75	5.5309e-73
c49622_g1	1.1942	273.033	-7.8369	7.7218e-75	7.0789e-73
c63019_g1	170.249	0	Inf	9.4283e-75	8.6359e-73
c44600_g1	65.1403	557.545	-3.0975	1.1697e-74	1.0704e-72
c71082_g1	84.3114	637.697	-2.9191	1.3737e-74	1.2561e-72
c69169_g1	140.747	876.059	-2.6379	1.4151e-74	1.2928e-72
c65946_g1	299.592	1526.2	-2.3489	1.4583e-74	1.3312e-72
c70488_g1	1279.03	238.94	2.4203	1.927e-74	1.7574e-72
c68109_g4	8349.83	32571.1	-1.9638	2.3189e-74	2.113e-72
c57984_g1	0.398066	184.992	-8.8602	2.7188e-74	2.4753e-72
c65916_g2	395.709	1904.07	-2.2666	3.2633e-74	2.9684e-72
c43043_g2	57.0904	510.981	-3.162	3.3882e-74	3.0795e-72
c70188_g1	1057.74	4424.05	-2.0644	3.9063e-74	3.5472e-72
c33679_g1	10.6959	271.093	-4.6637	5.3297e-74	4.8356e-72
c51686_g1	918.272	3964.86	-2.1103	5.5224e-74	5.0062e-72
c59521_g1	177.444	0.547743	8.3396	9.1666e-74	8.3026e-72
c65954_g1	480.725	2248.96	-2.226	9.3911e-74	8.4987e-72
c67194_g1	286.735	7855.78	-4.776	9.6155e-74	8.6944e-72
c71258_g1	503.918	56.4945	3.157	9.6538e-74	8.7215e-72
c92456_g1	5.97336	630.56	-6.7219	1.8852e-73	1.7016e-71
c50477_g1	0.967421	336.628	-8.4428	1.9458e-73	1.7549e-71
c11523_g1	193.887	1595.98	-3.0412	2.0513e-73	1.8485e-71
c67967_g1	1545.6	6247.06	-2.015	2.1349e-73	1.9221e-71
c6935_g1	0.68273	188.582	-8.1097	2.5704e-73	2.3123e-71
c52558_g1	6.71285	239.358	-5.1561	2.7692e-73	2.489e-71
c70283_g1	1.70685	261.135	-7.2573	4.8615e-73	4.3659e-71
c65072_g2	1294.65	93.6089	3.7898	5.0146e-73	4.4996e-71
c41745_g1	0.939084	413.567	-8.7827	5.743e-73	5.1488e-71
c65609_g1	16.3303	310.418	-4.2486	6.4707e-73	5.7963e-71
c62528_g1	92.4735	660.079	-2.8355	7.8931e-73	7.0645e-71
c69886_g1	1226.84	5194.4	-2.082	8.248e-73	7.3758e-71
c48879_g1	149.512	1660.52	-3.4733	8.4267e-73	7.5293e-71
c58950_g1	398.497	35.1878	3.5014	1.1335e-72	1.0119e-70
c64811_g1	118.478	765.294	-2.6914	1.5604e-72	1.3919e-70
c63636_g1	13.7683	1835.74	-7.0589	1.8832e-72	1.6784e-70
c70452_g8	2061.47	447.643	2.2033	1.9011e-72	1.6929e-70
c69489_g2	0	233.066	#NAME?	2.3883e-72	2.125e-70
c58867_g1	6.62778	238.633	-5.1701	2.494e-72	2.2171e-70
c65613_g1	340.919	24.7437	3.7843	3.5443e-72	3.1482e-70
c67595_g1	2250.22	508.998	2.1443	5.0214e-72	4.4565e-70
c43714_g1	1486.95	310.882	2.2579	5.0786e-72	4.5035e-70
c69689_g1	376.625	1788.67	-2.2477	5.1088e-72	4.5265e-70
c61390_g1	6.48604	248.412	-5.2592	5.6483e-72	5.0002e-70
c58131_g1	9.18868	259.506	-4.8198	5.675e-72	5.0197e-70
c69188_g1	5.91672	230.335	-5.2828	7.2718e-72	6.4267e-70
c51571_g1	123.345	1636.87	-3.7302	7.6277e-72	6.7357e-70
c70513_g1	738.82	110.375	2.7428	8.516e-72	7.5138e-70
c68434_g1	10.4691	263.337	-4.6527	8.7213e-72	7.6885e-70
c68678_g1	1009.71	182.441	2.4684	9.4821e-72	8.3522e-70
c61218_g1	18.9998	737.643	-5.2789	1.0175e-71	8.9547e-70
c6256_g1	383.901	1808.91	-2.2363	1.1376e-71	1.0004e-69
c29356_g1	33.3668	396.819	-3.572	1.7093e-71	1.5019e-69
c19835_g1	160.977	0	Inf	2.4936e-71	2.1892e-69
c109933_g1	273.22	13.3862	4.3512	2.6014e-71	2.2819e-69
c82492_g1	161.626	0	Inf	3.164e-71	2.7731e-69
c44975_g1	2.01988	197.303	-6.61	3.3896e-71	2.9684e-69
c64603_g1	261.786	1310.72	-2.3239	3.4683e-71	3.0348e-69
c59865_g2	2.04822	210.674	-6.6845	3.6125e-71	3.1584e-69
c59248_g1	2284.84	507.498	2.1706	4.8071e-71	4.1993e-69
c65039_g1	670.944	2883.69	-2.1037	4.9806e-71	4.3472e-69
c38976_g1	372.305	1746.94	-2.2303	7.5629e-71	6.5957e-69
c67070_g1	32.7964	663.213	-4.3379	8.7169e-71	7.5959e-69
c51244_g1	141.466	857.138	-2.5991	1.0284e-70	8.9537e-69
c59582_g1	957.083	3930.14	-2.0379	1.1809e-70	1.0273e-68
c11627_g1	8.13622	243.094	-4.901	1.1961e-70	1.0397e-68
c58419_g1	224.011	6.76418	5.0495	1.2e-70	1.0422e-68
c69033_g1	170.535	973.463	-2.5131	1.2546e-70	1.0888e-68
c65744_g1	97.0532	662.585	-2.7713	1.4047e-70	1.218e-68
c53155_g1	160.464	928.868	-2.5332	1.4475e-70	1.2541e-68
c54138_g1	358.988	30.4928	3.5574	1.5204e-70	1.3162e-68
c66735_g1	468.376	2130.31	-2.1853	1.5474e-70	1.3385e-68
c61018_g1	548.81	2405.5	-2.132	1.6704e-70	1.4437e-68
c64067_g1	13.3418	542.992	-5.3469	1.7247e-70	1.4894e-68
c66061_g2	245.081	8.06765	4.925	2.0183e-70	1.7416e-68
c69345_g2	12.8871	273.521	-4.4077	2.728e-70	2.352e-68
c64992_g1	11.948	3994.24	-8.385	3.0765e-70	2.6503e-68
c69525_g1	0.341365	172.746	-8.9831	3.585e-70	3.0859e-68
c58865_g1	531.481	2337.01	-2.1366	3.7279e-70	3.2062e-68
c60899_g1	1359.11	281.113	2.2734	4.6137e-70	3.9648e-68
c61282_g1	6.22974	226.005	-5.181	5.8692e-70	5.0397e-68
c29441_g1	6.9396	227.334	-5.0338	7.7671e-70	6.6638e-68
c100135_g1	1230.92	4917.28	-1.9981	8.1768e-70	7.0097e-68
c67672_g1	588.745	2526.28	-2.1013	1.0968e-69	9.3951e-68
c61490_g1	3.78343	207.636	-5.7782	1.2602e-69	1.0785e-67
c56440_g2	1294.52	5135.75	-1.9882	1.3301e-69	1.1375e-67
c71354_g2	4.69418	213.612	-5.508	1.5745e-69	1.3454e-67
c69615_g1	434.563	2121.64	-2.2875	1.6662e-69	1.4226e-67
c66860_g1	335.57	26.5244	3.6612	1.9491e-69	1.6628e-67
c44174_g1	7744.79	1949.55	1.9901	2.0822e-69	1.7749e-67
c58565_g1	1780.5	6966.95	-1.9682	2.4301e-69	2.0698e-67
c59233_g1	1027.96	191.183	2.4268	2.4503e-69	2.0854e-67
c71489_g1	450.721	49.727	3.1801	2.5017e-69	2.1273e-67
c71208_g3	1651.59	371.252	2.1534	3.1208e-69	2.6517e-67
c63741_g1	2.36125	236.09	-6.6436	3.569e-69	3.0301e-67
c62360_g1	24.6342	332.275	-3.7536	3.5806e-69	3.0375e-67
c47193_g1	136.742	819.594	-2.5835	3.595e-69	3.0472e-67
c66069_g1	29.9261	450.105	-3.9108	3.728e-69	3.1575e-67
c69645_g2	206.485	1083.23	-2.3912	3.8756e-69	3.2799e-67
c59842_g1	861.163	3531.06	-2.0357	5.1163e-69	4.3264e-67
c56907_g1	575.34	81.0617	2.8273	5.1519e-69	4.353e-67
c91054_g1	128.978	863.048	-2.7423	7.9999e-69	6.754e-67
c56238_g1	417.636	4740.34	-3.5047	1.0392e-68	8.7661e-67
c6342_g1	3249.47	12297.6	-1.9201	1.0794e-68	9.0981e-67
c68819_g1	179.129	2.13259	6.3922	1.2152e-68	1.0235e-66
c81549_g1	32.1751	451.735	-3.8115	1.369e-68	1.1521e-66
c65550_g1	5.26227	216.272	-5.361	1.6771e-68	1.4102e-66
c51480_g2	433.114	47.9091	3.1764	2.0531e-68	1.7251e-66
c63088_g1	1134.12	4531.77	-1.9985	2.1543e-68	1.8086e-66
c63327_g1	153.749	0	Inf	2.236e-68	1.8757e-66
c55616_g1	153.012	0	Inf	2.7467e-68	2.3024e-66
c58426_g1	2230	508.442	2.1329	2.9817e-68	2.4974e-66
c6968_g1	0.739431	174.404	-7.8818	3.1012e-68	2.5954e-66
c62014_g1	2001.04	457.896	2.1277	3.1668e-68	2.6482e-66
c64705_g1	519.226	69.0378	2.9109	3.1741e-68	2.6522e-66
c61861_g1	152.954	0	Inf	3.4429e-68	2.8745e-66
c65261_g2	210.014	5.47282	5.2621	3.5129e-68	2.9306e-66
c70194_g3	89.5206	618.474	-2.7884	4.1009e-68	3.4186e-66
c839_g1	36.6092	390.842	-3.4163	4.1743e-68	3.477e-66
c62143_g1	100.557	666.597	-2.7288	4.4001e-68	3.6621e-66
c70760_g1	1392.46	295.403	2.2369	4.5143e-68	3.7543e-66
c65254_g1	3366.07	12433.4	-1.8851	6.1913e-68	5.1449e-66
c63337_g1	1186.8	245.967	2.2705	7.1591e-68	5.9444e-66
c55941_g1	4.52284	208.908	-5.5295	7.683e-68	6.3744e-66
c50543_g1	1031.08	13.8923	6.2137	8.1644e-68	6.7685e-66
c71706_g1	48.2171	441.143	-3.1936	1.1564e-67	9.5797e-66
c59211_g1	923.286	5121.52	-2.4717	1.1972e-67	9.9098e-66
c56109_g1	53.5941	905.214	-4.0781	1.2873e-67	1.0647e-65
c121136_g1	1.36549	178.373	-7.0293	1.5339e-67	1.2677e-65
c66035_g1	620.498	2580.1	-2.0559	1.5477e-67	1.278e-65
c38938_g1	5.12056	211.682	-5.3695	1.6051e-67	1.3245e-65
c69934_g1	13.5674	449.367	-5.0497	1.6812e-67	1.3861e-65
c61523_g1	105.504	1350.67	-3.6783	1.7044e-67	1.4042e-65
c66769_g2	0	160.887	#NAME?	2.0826e-67	1.7144e-65
c21651_g1	10.4667	2440.2	-7.8651	2.2234e-67	1.8289e-65
c71084_g1	225.494	2.53403	6.4755	2.2337e-67	1.8359e-65
c57389_g1	380.095	2210.26	-2.5398	2.5029e-67	2.0556e-65
c62138_g1	221.423	8.31398	4.7351	3.1135e-67	2.5552e-65
c58320_g1	1279.21	4993.71	-1.9649	3.1577e-67	2.5894e-65
c64531_g1	2.21832	844.812	-8.573	3.9079e-67	3.2021e-65
c69955_g3	845.367	151.54	2.4799	3.9616e-67	3.2436e-65
c49158_g1	4.97763	220.609	-5.4699	4.3657e-67	3.5717e-65
c73949_g1	149.798	0	Inf	4.4885e-67	3.6693e-65
c66174_g4	2.58924	188.451	-6.1855	6.1018e-67	4.9843e-65
c67261_g2	13.0843	765.483	-5.8705	6.6407e-67	5.4203e-65
c67969_g1	1175.24	241.711	2.2816	6.6788e-67	5.4472e-65
c68994_g1	418.009	1962.93	-2.2314	7.2111e-67	5.8768e-65
c52153_g1	1384.08	5347.48	-1.9499	9.164e-67	7.4626e-65
c54078_g1	49.2979	438.472	-3.1529	9.2542e-67	7.5302e-65
c53824_g1	6.71285	653.444	-6.605	1.0833e-66	8.8083e-65
c69036_g1	42.1846	870.24	-4.3666	1.5264e-66	1.2401e-64
c68514_g1	753.823	3915.96	-2.3771	1.5974e-66	1.2969e-64
c65146_g1	6.37148	217.186	-5.0912	1.9705e-66	1.5985e-64
c69924_g3	1294.35	275.293	2.2332	2.105e-66	1.7063e-64
c67683_g1	1009.96	3922.7	-1.9575	3.1983e-66	2.5905e-64
c42427_g1	2.58924	413.691	-7.3199	3.5866e-66	2.9028e-64
c60662_g3	3.47041	194.16	-5.806	3.822e-66	3.091e-64
c69839_g1	5069.53	1297.25	1.9664	3.8253e-66	3.0912e-64
c68341_g1	219.83	1275.02	-2.5361	4.0955e-66	3.3071e-64
c56408_g1	0.313028	162.495	-9.0199	4.1911e-66	3.3817e-64
c50493_g1	48.3577	432.774	-3.1618	4.3671e-66	3.521e-64
c66442_g1	2678.61	662.088	2.0164	4.4948e-66	3.6212e-64
c63183_g1	715.51	2852.02	-1.9949	4.7258e-66	3.8044e-64
c51097_g1	14.478	592.43	-5.3547	7.1208e-66	5.7281e-64
c81622_g1	0.711094	173.511	-7.9308	9.1085e-66	7.3215e-64
c65011_g1	244.01	1172.09	-2.2641	9.9106e-66	7.9602e-64
c67227_g1	245.862	1689.62	-2.7808	1.2171e-65	9.768e-64
c63082_g3	325.825	6.13513	5.7309	1.6032e-65	1.2857e-63
c69508_g3	20.5377	357.362	-4.121	1.749e-65	1.4016e-63
c66022_g1	1084.25	4200.53	-1.9539	1.8429e-65	1.4758e-63
c67868_g2	223.217	9.0706	4.6211	1.9703e-65	1.5765e-63
c28080_g1	213.855	1073.32	-2.3274	2.148e-65	1.7175e-63
c59406_g1	6501.81	1752.28	1.8916	2.1588e-65	1.7247e-63
c44596_g2	654.291	106.613	2.6175	2.2602e-65	1.8044e-63
c51662_g1	10.7242	1108.43	-6.6915	2.7209e-65	2.1706e-63
c70915_g1	3584	903.562	1.9879	3.1099e-65	2.479e-63
c63001_g1	11.8346	252.58	-4.4157	3.3076e-65	2.6346e-63
c66047_g1	150.249	0.258449	9.1833	4.2041e-65	3.3462e-63
c66543_g1	498.078	2086.38	-2.0666	4.2785e-65	3.4029e-63
c64354_g1	148.347	823.316	-2.4725	4.8533e-65	3.8571e-63
c98598_g1	144.422	0	Inf	4.9087e-65	3.8982e-63
c59417_g2	328.36	4157.72	-3.6624	5.1504e-65	4.0871e-63
c56259_g1	5.2623	502.042	-6.576	5.24e-65	4.1551e-63
c46514_g1	873.118	164.727	2.4061	5.7439e-65	4.5512e-63
c100330_g1	424.503	50.3047	3.077	6.1483e-65	4.868e-63
c71778_g1	14.9353	355.491	-4.573	7.2798e-65	5.7596e-63
c18296_g1	112.53	673.484	-2.5813	7.8282e-65	6.1889e-63
c112490_g1	1.96318	259.447	-7.0461	8.2964e-65	6.5541e-63
c65727_g1	106.133	665.117	-2.6477	9.8373e-65	7.7656e-63
c64024_g2	141.319	986.939	-2.804	9.9789e-65	7.8715e-63
c51025_g1	1.1942	394.263	-8.367	1.0014e-64	7.8931e-63
c12345_g1	223.532	1097.76	-2.296	1.0565e-64	8.3215e-63
c59194_g1	148.856	0.420171	8.4687	1.1125e-64	8.756e-63
c66303_g2	41.1605	650.201	-3.9816	1.2876e-64	1.0126e-62
c63249_g1	30.2095	336.677	-3.4783	1.7707e-64	1.3916e-62
c50739_g1	2.73097	181.369	-6.0534	1.8417e-64	1.4463e-62
c63748_g1	1608.23	8225.65	-2.3547	2.0411e-64	1.6017e-62
c45313_g1	454.827	1934.69	-2.0887	2.1725e-64	1.7036e-62
c55021_g1	0.341365	299.144	-9.7753	2.1874e-64	1.7139e-62
c71568_g1	15.3333	263.42	-4.1026	2.5627e-64	2.0065e-62
c7060_g1	15.2471	263.409	-4.1107	3.4135e-64	2.6707e-62
c81606_g1	5.14887	233.389	-5.5023	4.2891e-64	3.3532e-62
c64238_g1	0	150.863	#NAME?	4.3474e-64	3.3964e-62
c69438_g1	2760.89	23011	-3.0591	5.048e-64	3.9408e-62
c63440_g1	95.8366	923.506	-3.2685	5.238e-64	4.0861e-62
c66258_g1	1951.37	8173.78	-2.0665	5.3431e-64	4.165e-62
c70563_g1	1789.37	419.398	2.0931	5.3495e-64	4.1669e-62
c29046_g1	604.487	2449.4	-2.0186	6.3387e-64	4.9338e-62
c65559_g1	194.489	977.83	-2.3299	6.5699e-64	5.1099e-62
c90933_g1	2553.25	27975.2	-3.4537	6.8209e-64	5.3013e-62
c68592_g1	7446.23	2085.47	1.8361	9.1817e-64	7.1309e-62
c119362_g1	4.6646	196.878	-5.3994	9.759e-64	7.5737e-62
c69906_g4	441.287	1851.6	-2.069	1.2428e-63	9.6382e-62
c61536_g1	686.585	118.431	2.5354	1.37e-63	1.0616e-61
c60633_g1	1245.02	264.36	2.2356	1.4586e-63	1.1295e-61
c46714_g1	0.313028	156.518	-8.9658	1.6639e-63	1.2875e-61
c67533_g1	130.31	744.099	-2.5135	1.8506e-63	1.4309e-61
c59116_g1	38.1473	370.042	-3.278	2.1462e-63	1.6583e-61
c46865_g1	289.715	1820.37	-2.6515	2.1895e-63	1.6905e-61
c69457_g1	5256.38	1451.41	1.8566	2.2283e-63	1.7192e-61
c61567_g1	148.831	0.532321	8.1272	2.6864e-63	2.0711e-61
c42951_g1	1318.48	291.796	2.1758	2.7072e-63	2.0857e-61
c59160_g1	41.5894	392.426	-3.2381	2.7188e-63	2.0931e-61
c101956_g1	92.932	591.953	-2.6712	2.7318e-63	2.1016e-61
c59664_g2	69.6915	629.533	-3.1752	3.0042e-63	2.3094e-61
c64443_g1	2283.91	8152.28	-1.8357	3.0076e-63	2.3103e-61
c69044_g2	76.2897	526.346	-2.7865	3.7168e-63	2.8531e-61
c62276_g2	277.235	1268.3	-2.1937	4.7041e-63	3.6083e-61
c50717_g1	28.446	325.249	-3.5152	5.3594e-63	4.108e-61
c59439_g1	202.309	992.166	-2.294	6.9318e-63	5.3094e-61
c67100_g1	324.624	1548.38	-2.2539	7.5162e-63	5.7529e-61
c67267_g2	379.043	42.2712	3.1646	7.6599e-63	5.8586e-61
c16752_g1	1006.83	208.916	2.2688	7.9667e-63	6.0888e-61
c64390_g1	4199.48	1124.51	1.9009	9.4758e-63	7.237e-61
c69419_g1	2551.27	653.024	1.966	9.7115e-63	7.4117e-61
c66292_g1	1526.92	5489.53	-1.8461	9.8746e-63	7.5307e-61
c51754_g1	761.751	141.783	2.4256	1.3699e-62	1.0439e-60
c6356_g1	4.94927	298.677	-5.9152	1.3749e-62	1.047e-60
c37613_g1	54.6464	440.499	-3.0109	1.4929e-62	1.1361e-60
c43120_g1	15.5872	258.356	-4.0509	2.247e-62	1.7087e-60
c3242_g1	1.0808	160.096	-7.2107	2.6018e-62	1.9771e-60
c51547_g1	142.967	0.420171	8.4105	2.6067e-62	1.9794e-60
c40788_g1	137.226	0	Inf	2.7649e-62	2.098e-60
c58849_g3	8.19168	215.711	-4.7188	2.7702e-62	2.1005e-60
c63491_g1	263.073	1369.17	-2.3798	2.908e-62	2.2034e-60
c64116_g2	50.4933	947.238	-4.2296	3.1018e-62	2.3486e-60
c48695_g1	1386.56	329.184	2.0745	3.3525e-62	2.5366e-60
c69940_g2	6210.72	1731.53	1.8427	3.4386e-62	2.5999e-60
c70596_g1	698.342	123.229	2.5026	3.6548e-62	2.7614e-60
c12468_g1	267.908	1217.67	-2.1843	3.6601e-62	2.7634e-60
c68214_g1	161.858	1.88626	6.4231	3.9135e-62	2.9526e-60
c43244_g2	1338.95	4921.48	-1.878	4.3021e-62	3.2435e-60
c118993_g1	614.629	2430.61	-1.9835	5.1416e-62	3.8736e-60
c61703_g1	157.304	947.818	-2.5911	7.3016e-62	5.4971e-60
c62516_g3	82.3235	589.983	-2.8413	8.3775e-62	6.3026e-60
c59598_g1	19.8858	278.781	-3.8093	8.9983e-62	6.7648e-60
c43689_g1	1.42219	163.325	-6.8435	9.0753e-62	6.8178e-60
c12249_g1	875.697	179.48	2.2866	9.5423e-62	7.1636e-60
c63674_g2	136.821	0	Inf	1.3976e-61	1.0484e-59
c64501_g1	266.542	2309.14	-3.1149	1.585e-61	1.1882e-59
c59204_g1	518.181	2088.39	-2.0109	1.8286e-61	1.3699e-59
c63969_g1	92.9627	3664.4	-5.3008	2.0468e-61	1.5322e-59
c70141_g1	13.5402	242.289	-4.1614	3.0156e-61	2.2558e-59
c54855_g1	28.7602	431.663	-3.9078	3.0361e-61	2.2696e-59
c73000_g1	0	144.495	#NAME?	3.519e-61	2.6287e-59
c67084_g1	0	304.455	#NAME?	3.8758e-61	2.8932e-59
c68487_g1	1441.55	5126.41	-1.8303	4.2678e-61	3.1836e-59
c63425_g1	218.572	10.2124	4.4197	5.5046e-61	4.1033e-59
c66822_g1	1439.13	341.169	2.0766	5.6911e-61	4.2393e-59
c69301_g1	4956.48	17086.9	-1.7855	5.8239e-61	4.3352e-59
c62607_g1	631.476	110.584	2.5136	6.7447e-61	5.017e-59
c58746_g1	72.8525	2017.54	-4.7915	6.893e-61	5.1237e-59
c51090_g1	158.558	1.82457	6.4413	7.0075e-61	5.2052e-59
c51072_g1	77.3151	520.401	-2.7508	8.8752e-61	6.5879e-59
c71156_g1	169.854	863.579	-2.346	1.0151e-60	7.5296e-59
c42387_g1	3.32745	206.873	-5.9582	1.0176e-60	7.5429e-59
c6170_g1	73.6697	1628.62	-4.4664	1.1712e-60	8.6756e-59
c70983_g3	1091.13	188.22	2.5353	2.2469e-60	1.6631e-58
c68474_g1	233.794	1064.52	-2.1869	2.8512e-60	2.109e-58
c65190_g1	5.14889	189.609	-5.2026	3.1166e-60	2.3037e-58
c69085_g1	1289.87	4638.14	-1.8463	3.6917e-60	2.7268e-58
c66209_g1	124.562	2121.14	-4.0899	4.2668e-60	3.1495e-58
c48077_g1	28.9314	317.723	-3.4571	4.9947e-60	3.6842e-58
c66909_g1	1958.17	6860.23	-1.8088	5.8403e-60	4.3049e-58
c109919_g1	25.6583	297.085	-3.5334	5.9076e-60	4.3515e-58
c51235_g1	132.781	0	Inf	6.0357e-60	4.4428e-58
c43034_g1	1.10916	153.751	-7.115	6.2371e-60	4.5878e-58
c64346_g1	10.7255	299.056	-4.8013	6.5557e-60	4.8188e-58
c102212_g1	30.4103	649.392	-4.4165	7.9664e-60	5.8517e-58
c28138_g1	5.71825	262.049	-5.5181	7.9766e-60	5.8551e-58
c54357_g1	17.0106	663.802	-5.2862	1.1611e-59	8.5173e-58
c70621_g1	327.289	1363.59	-2.0588	1.2057e-59	8.8378e-58
c65578_g1	14.8478	243.726	-4.0369	1.3922e-59	1.0198e-57
c50894_g1	0.398066	143.328	-8.4921	1.4418e-59	1.0554e-57
c56757_g1	1.73519	159.12	-6.5189	1.5372e-59	1.1244e-57
c100100_g1	211.098	10.8667	4.2799	1.8236e-59	1.333e-57
c61048_g1	719.024	137.375	2.3879	2.1612e-59	1.5787e-57
c68713_g1	10.0699	214.734	-4.4144	2.1778e-59	1.5897e-57
c67785_g1	12.7724	615.884	-5.5916	2.4965e-59	1.8212e-57
c49571_g1	130.82	0	Inf	2.5491e-59	1.8582e-57
c71783_g1	610.886	2361.76	-1.9509	2.6313e-59	1.9168e-57
c21361_g1	8.07955	532.577	-6.0426	2.6854e-59	1.9549e-57
c69395_g2	755.898	147.454	2.3579	2.8922e-59	2.104e-57
c35392_g1	409.17	1653.81	-2.015	3.9808e-59	2.8939e-57
c65038_g2	300.046	2370.46	-2.9819	4.2352e-59	3.0768e-57
c61702_g1	4.09643	229.302	-5.8067	5.3969e-59	3.918e-57
c45060_g2	163.45	3.37438	5.5981	5.8905e-59	4.2734e-57
c71155_g1	207.429	966.923	-2.2208	6.2627e-59	4.5403e-57
c71193_g2	362.711	42.5802	3.0906	7.229e-59	5.2372e-57
c40147_g1	180.633	5.45739	5.0487	7.5727e-59	5.4824e-57
c71568_g2	294.549	2363.63	-3.0044	7.7989e-59	5.6423e-57
c57194_g1	38.289	393.917	-3.3629	8.9027e-59	6.4366e-57
c67714_g1	50.5204	1269.14	-4.6508	9.9481e-59	7.1874e-57
c64457_g1	271.12	1179.82	-2.1216	1.2132e-58	8.7594e-57
c60875_g1	107.07	608.54	-2.5068	1.3201e-58	9.5245e-57
c33025_g1	154.492	774.749	-2.3262	1.4296e-58	1.0308e-56
c69033_g3	1961.08	6805.91	-1.7951	1.7606e-58	1.2686e-56
c63965_g2	1064.61	238.003	2.1613	1.97e-58	1.4185e-56
c64969_g1	13.3135	233.984	-4.1355	2.0991e-58	1.5104e-56
c69513_g1	292.802	3015.7	-3.3645	2.2486e-58	1.6169e-56
c64592_g1	342.321	39.2895	3.1231	2.2515e-58	1.6178e-56
c68946_g1	463.497	1797.79	-1.9556	2.6071e-58	1.8721e-56
c65791_g1	6199.97	1819.62	1.7686	2.8403e-58	2.0382e-56
c61534_g1	203.873	9.4412	4.4326	2.8586e-58	2.0499e-56
c64906_g2	222.815	13.8168	4.0114	2.8854e-58	2.0677e-56
c68533_g2	244.89	2724.7	-3.4759	3.0874e-58	2.211e-56
c65622_g1	7.28218	725.323	-6.6381	3.8494e-58	2.7548e-56
c66260_g1	267.111	21.6165	3.6272	4.3073e-58	3.0804e-56
c46394_g1	0.313028	251.424	-9.6496	4.8095e-58	3.4372e-56
c61005_g1	645.031	2411.23	-1.9023	5.2996e-58	3.7849e-56
c63428_g2	140.864	1061.36	-2.9135	5.6044e-58	4e-56
c68873_g2	839.648	3000.69	-1.8374	5.8261e-58	4.1553e-56
c63104_g1	1563.1	6372.14	-2.0274	6.0246e-58	4.294e-56
c70194_g1	868.535	3111.61	-1.841	6.5751e-58	4.6832e-56
c69581_g1	1025.01	10965.6	-3.4193	7.3672e-58	5.2439e-56
c65457_g1	16.1566	547.178	-5.0818	8.5072e-58	6.0513e-56
c56361_g1	0.313028	174.838	-9.1255	8.5724e-58	6.0935e-56
c59008_g1	1.0808	147.454	-7.092	8.8782e-58	6.3024e-56
c69117_g1	920.16	3269.52	-1.8291	8.8776e-58	6.3024e-56
c64927_g2	976.894	218.888	2.158	9.1146e-58	6.4659e-56
c70904_g1	1060.48	3752.46	-1.8231	1.0716e-57	7.5967e-56
c38518_g1	132.931	0	Inf	1.1082e-57	7.8509e-56
c67750_g1	1260.35	4437.03	-1.8158	1.2368e-57	8.7563e-56
c64583_g1	723.338	144.561	2.323	1.7946e-57	1.2697e-55
c72254_g1	0	368.277	#NAME?	1.854e-57	1.3108e-55
c59899_g1	335.142	1629.23	-2.2813	1.8738e-57	1.3239e-55
c101506_g1	336.089	37.448	3.1659	1.964e-57	1.3867e-55
c46249_g1	1483.6	362.495	2.0331	2.3167e-57	1.6347e-55
c58857_g1	25.0051	285.536	-3.5134	2.4499e-57	1.7275e-55
c72920_g1	146.127	1.71242	6.415	2.5598e-57	1.8038e-55
c67270_g1	6234.33	20413.8	-1.7112	2.5888e-57	1.8231e-55
c63565_g1	126.153	0	Inf	2.6511e-57	1.8657e-55
c59035_g1	662.281	129.535	2.3541	2.8354e-57	1.994e-55
c70470_g1	16.5855	247.987	-3.9023	2.8406e-57	1.9964e-55
c64695_g2	1.05246	177.373	-7.3969	3.2123e-57	2.2561e-55
c71074_g1	182.483	867.747	-2.2495	3.5396e-57	2.4843e-55
c67356_g1	32.2565	314.261	-3.2843	4.0057e-57	2.8096e-55
c70443_g2	7.45228	191.086	-4.6804	4.7543e-57	3.3325e-55
c62350_g1	25.2319	1480.94	-5.8751	4.9178e-57	3.4448e-55
c59120_g1	159.703	3035.63	-4.2485	5.1475e-57	3.6033e-55
c62540_g1	6.20019	184.67	-4.8965	5.5101e-57	3.8546e-55
c56440_g1	2281.06	7722.11	-1.7593	6.037e-57	4.2203e-55
c41899_g1	55.7569	1034.72	-4.2139	7.1013e-57	4.9611e-55
c56555_g1	1204.34	4551.47	-1.9181	7.3894e-57	5.1589e-55
c68687_g1	506.193	1907.14	-1.9136	7.4318e-57	5.1851e-55
c30716_g1	163.798	0.821615	7.6392	8.5474e-57	5.9595e-55
c59466_g1	500.361	82.8016	2.5952	1.1e-56	7.6645e-55
c110100_g1	0	133.612	#NAME?	1.1818e-56	8.2291e-55
c91394_g1	170.051	1024.69	-2.5911	1.1874e-56	8.2624e-55
c64354_g2	1.76355	362.648	-7.6839	1.1984e-56	8.3338e-55
c66196_g1	178.068	839.777	-2.2376	1.2038e-56	8.3656e-55
c42315_g1	7.02585	189.796	-4.7556	1.3809e-56	9.5901e-55
c67979_g1	34.4477	320.424	-3.2175	1.3845e-56	9.6087e-55
c42465_g2	0.796132	141.52	-7.4738	1.433e-56	9.939e-55
c68801_g1	1102.3	3844.56	-1.8023	1.5527e-56	1.0762e-54
c62534_g2	0	130.343	#NAME?	1.646e-56	1.1402e-54
c63186_g3	68.6404	455.389	-2.73	1.7198e-56	1.1905e-54
c58751_g1	616.315	2272.93	-1.8828	1.7226e-56	1.1916e-54
c2292_g1	968.633	219.853	2.1394	1.8344e-56	1.2681e-54
c65144_g1	135.824	0.967915	7.1326	1.9033e-56	1.3149e-54
c50442_g1	9.50171	205.471	-4.4346	2.1115e-56	1.4578e-54
c70087_g2	193.906	0	Inf	2.9827e-56	2.0579e-54
c120022_g1	1359.63	337.958	2.0083	3.037e-56	2.094e-54
c63134_g1	14.907	235.407	-3.9811	3.1175e-56	2.1481e-54
c66508_g1	97.7135	566.919	-2.5365	3.1649e-56	2.1794e-54
c61359_g1	139.357	702.689	-2.3341	3.2081e-56	2.2077e-54
c65197_g1	689.614	2501.36	-1.8589	3.3311e-56	2.2909e-54
c57493_g2	158.045	3.4711	5.5088	3.8257e-56	2.6293e-54
c65655_g1	17.5221	245.149	-3.8064	4.173e-56	2.8661e-54
c64777_g2	5.66034	246.559	-5.4449	4.2941e-56	2.9474e-54
c58113_g1	0	129.505	#NAME?	4.7512e-56	3.259e-54
c50262_g1	2337.47	630.288	1.8909	5.7466e-56	3.9392e-54
c119800_g1	0.313028	134.39	-8.7459	6.7576e-56	4.6292e-54
c42413_g1	158.279	2.17886	6.1828	7.523e-56	5.1502e-54
c33684_g1	3.24242	162.362	-5.646	7.699e-56	5.2672e-54
c45578_g1	0.341365	430.105	-10.299	8.5271e-56	5.8301e-54
c67132_g1	107.212	583.323	-2.4438	1.0897e-55	7.4458e-54
c56753_g2	54.7846	399.633	-2.8668	1.1972e-55	8.175e-54
c1683_g1	120.5	0	Inf	1.2864e-55	8.7782e-54
c34906_g1	129.683	0.547743	7.8873	1.3055e-55	8.903e-54
c61155_g1	1788.76	6022.33	-1.7514	1.4638e-55	9.9758e-54
c69776_g2	86.6479	37013	-8.7386	1.4819e-55	1.0093e-53
c71441_g1	1585.64	5282.23	-1.7361	1.5054e-55	1.0246e-53
c109926_g1	315.296	1292.39	-2.0353	1.508e-55	1.0257e-53
c63424_g1	126.13	3085.09	-4.6123	1.6211e-55	1.102e-53
c64653_g1	487.956	78.4521	2.6369	1.7274e-55	1.1735e-53
c49671_g1	3.18571	163.002	-5.6771	1.9454e-55	1.3207e-53
c70440_g1	4480	14491.7	-1.6937	1.9961e-55	1.3542e-53
c67078_g1	15.9865	232.007	-3.8592	2.032e-55	1.3777e-53
c64088_g1	276.431	26.7169	3.3711	2.2075e-55	1.4957e-53
c67906_g5	6.34431	185.081	-4.8665	2.2201e-55	1.5033e-53
c92304_g1	128.915	0.694043	7.5372	2.4015e-55	1.6251e-53
c50970_g1	48.0459	473.195	-3.3	2.435e-55	1.6467e-53
c58434_g1	144.225	0	Inf	2.6709e-55	1.8051e-53
c67289_g1	4.40949	170.269	-5.2711	2.754e-55	1.8601e-53
c45406_g1	1.84859	147.757	-6.3207	2.8891e-55	1.95e-53
c58353_g1	199.182	1286.53	-2.6913	3.3394e-55	2.2526e-53
c22690_g1	41.216	340.645	-3.047	3.3649e-55	2.2683e-53
c119334_g1	8.78938	262.477	-4.9003	3.499e-55	2.3572e-53
c60566_g1	434.695	43.2709	3.3285	3.5989e-55	2.423e-53
c62802_g3	292.258	31.5332	3.2123	4.2878e-55	2.885e-53
c60590_g1	251.686	1063.65	-2.0793	5.5463e-55	3.7293e-53
c70977_g2	2525.08	8229.24	-1.7044	7.8891e-55	5.3012e-53
c69295_g1	9.3033	328.215	-5.1408	8.4987e-55	5.7072e-53
c67875_g1	246.633	19.7082	3.6455	8.6644e-55	5.8148e-53
c69890_g8	568.451	99.3664	2.5162	9.4203e-55	6.3181e-53
c56924_g1	126.865	0	Inf	1.0366e-54	6.9483e-53
c62855_g1	389.325	1743.98	-2.1633	1.1573e-54	7.752e-53
c67687_g1	3909.15	12422.8	-1.6681	1.1794e-54	7.8949e-53
c70078_g2	3.92517	160.285	-5.3517	1.3934e-54	9.322e-53
c68915_g1	0.796132	133.256	-7.387	1.4668e-54	9.8064e-53
c67241_g2	15.7893	235.277	-3.8973	1.4767e-54	9.8666e-53
c67640_g1	60.3907	484.756	-3.0049	1.5937e-54	1.0641e-52
c69871_g1	436.18	68.1016	2.6792	2.4062e-54	1.6057e-52
c17756_g1	219.349	15.3179	3.8399	2.6105e-54	1.7409e-52
c66308_g1	175.255	815.196	-2.2177	2.8698e-54	1.9126e-52
c121325_g1	0	525.509	#NAME?	3.1617e-54	2.1059e-52
c60261_g1	2883.52	837.612	1.7835	3.2235e-54	2.1456e-52
c70563_g2	2576.84	734.579	1.8106	3.6582e-54	2.4334e-52
c69765_g1	6574.47	20565.4	-1.6453	3.9011e-54	2.5934e-52
c48360_g1	8.73268	190.241	-4.4453	3.997e-54	2.6555e-52
c66298_g1	175.089	955.011	-2.4474	4.0858e-54	2.7127e-52
c71362_g2	43.3517	347.419	-3.0025	4.3131e-54	2.8619e-52
c31377_g1	6.54399	239.074	-5.1911	4.3242e-54	2.8674e-52
c118802_g1	0.341365	426.541	-10.287	4.5642e-54	3.0247e-52
c68699_g1	237.125	1000.4	-2.0769	5.6279e-54	3.7273e-52
c55980_g2	0.739431	133.785	-7.4993	6.1948e-54	4.1002e-52
c70969_g1	171.809	0	Inf	6.2149e-54	4.1109e-52
c67788_g1	320.048	37.6139	3.089	6.4949e-54	4.2934e-52
c28960_g1	1.42216	140.524	-6.6266	6.5397e-54	4.3203e-52
c31355_g1	139.387	1.97087	6.1441	6.5525e-54	4.3261e-52
c14426_g1	850.159	2903.86	-1.7722	6.8976e-54	4.5511e-52
c68118_g1	0.341365	380.67	-10.123	6.911e-54	4.5571e-52
c56498_g1	19278.7	6177.32	1.642	6.9401e-54	4.5734e-52
c57828_g1	16.7259	2921.13	-7.4483	7.5068e-54	4.9437e-52
c48960_g1	234.674	996.876	-2.0868	7.9475e-54	5.2308e-52
c38735_g1	0.711094	131.773	-7.5338	8.4403e-54	5.5516e-52
c56739_g1	2451.99	722.001	1.7639	8.5571e-54	5.625e-52
c69397_g1	253.244	1039.62	-2.0375	1.035e-53	6.799e-52
c72654_g1	0.313028	135.251	-8.7551	1.0561e-53	6.9338e-52
c65825_g1	9234.05	2882.26	1.6798	1.1569e-53	7.5906e-52
c66760_g1	274.421	1135.51	-2.0489	1.2136e-53	7.9575e-52
c51981_g1	96.5501	545.626	-2.4986	1.3262e-53	8.6909e-52
c64510_g1	1180.17	297.376	1.9886	1.3386e-53	8.7668e-52
c63216_g1	0.398066	714.602	-10.81	1.5072e-53	9.8644e-52
c64490_g1	426.293	66.2526	2.6858	1.584e-53	1.0361e-51
c91016_g1	35.5025	312.505	-3.1379	1.5908e-53	1.0399e-51
c61214_g1	200.457	12.0744	4.0533	1.6049e-53	1.0484e-51
c91626_g1	0	123.671	#NAME?	1.6058e-53	1.0484e-51
c68799_g1	4841.71	15239.6	-1.6542	1.9668e-53	1.2833e-51
c44538_g1	7.36843	618.828	-6.392	2.1825e-53	1.4232e-51
c66252_g1	144.765	3.2468	5.4785	2.3641e-53	1.5406e-51
c30800_g1	13.5686	214.988	-3.9859	2.5498e-53	1.6606e-51
c71098_g1	220.74	1643.64	-2.8965	2.9713e-53	1.9339e-51
c58509_g1	0.967421	135.786	-7.133	3.151e-53	2.0496e-51
c63351_g1	22956.3	7347.7	1.6435	3.1782e-53	2.066e-51
c67234_g1	690.951	2404.88	-1.7993	3.4518e-53	2.2425e-51
c68951_g2	0	711.666	#NAME?	3.6728e-53	2.3846e-51
c20152_g1	0	202.963	#NAME?	3.8492e-53	2.4976e-51
c68542_g3	599.887	2132.55	-1.8298	3.8967e-53	2.5269e-51
c55140_g1	72.3386	451.425	-2.6417	4.9005e-53	3.1759e-51
c71201_g1	291.314	1159.5	-1.9928	4.9749e-53	3.2221e-51
c91736_g1	0.341365	128.476	-8.556	5.3366e-53	3.4543e-51
c46671_g1	123.083	0.532321	7.8531	5.3836e-53	3.4826e-51
c71023_g11	802.429	174.612	2.2002	6.1213e-53	3.9574e-51
c64399_g1	354.378	1364.29	-1.9448	6.2531e-53	4.0401e-51
c100159_g1	114.637	0	Inf	6.2711e-53	4.0492e-51
c44678_g1	1172.7	4246.51	-1.8564	6.4076e-53	4.1349e-51
c61471_g1	6.82744	247.36	-5.1791	6.5442e-53	4.2204e-51
c23625_g1	243.814	21.323	3.5153	6.8695e-53	4.4275e-51
c50200_g1	213.857	920.34	-2.1055	7.2236e-53	4.6529e-51
c70188_g4	52.1977	372.966	-2.837	8.5073e-53	5.4764e-51
c56792_g1	7.59402	1259.06	-7.3733	9.0885e-53	5.847e-51
c64814_g3	0.967421	156.463	-7.3375	1.2935e-52	8.3164e-51
c91549_g1	1.96321	189.942	-6.5962	1.3305e-52	8.5495e-51
c65982_g1	99.3008	540.338	-2.444	1.3345e-52	8.5696e-51
c67667_g7	589.738	111.418	2.4041	1.3555e-52	8.6995e-51
c17775_g1	556.376	104.538	2.412	1.4373e-52	9.2188e-51
c59530_g1	108.07	657.771	-2.6056	1.6922e-52	1.0847e-50
c100277_g1	1.87693	138.475	-6.2051	1.7303e-52	1.1084e-50
c12230_g1	15.6476	572.627	-5.1936	1.7477e-52	1.1189e-50
c52593_g1	117.766	0.258449	8.8318	1.8807e-52	1.2033e-50
c21996_g1	337.294	24.8875	3.7605	2.2894e-52	1.4639e-50
c50701_g1	9.3871	187.951	-4.3235	2.4304e-52	1.5532e-50
c60592_g1	295.037	5073	-4.1039	2.4577e-52	1.5697e-50
c70837_g7	1072.01	257.566	2.0573	2.7246e-52	1.7391e-50
c66956_g1	0.341365	126.509	-8.5337	2.7457e-52	1.7515e-50
c61623_g1	27.3368	383.153	-3.809	2.783e-52	1.7742e-50
c71557_g3	2724.13	8479.24	-1.6381	3.126e-52	1.9917e-50
c62770_g2	947.333	3204.12	-1.758	3.6231e-52	2.307e-50
c58676_g1	62.2405	410.202	-2.7204	3.7357e-52	2.3773e-50
c70573_g1	62.4056	435.036	-2.8014	3.8387e-52	2.4414e-50
c93276_g1	281.45	31.8729	3.1425	4.258e-52	2.7064e-50
c63783_g1	1219.88	4037.63	-1.7268	4.4635e-52	2.8353e-50
c66409_g2	9.07412	185.824	-4.356	4.6529e-52	2.9539e-50
c53528_g1	39.3723	430.399	-3.4504	4.804e-52	3.048e-50
c31364_g1	21.5903	399.144	-4.2085	4.8128e-52	3.0517e-50
c34036_g1	240.144	23.3483	3.3625	5.0918e-52	3.2266e-50
c40018_g1	111.964	0	Inf	6.7371e-52	4.2667e-50
c17554_g1	28.0466	271.754	-3.2764	7.0793e-52	4.4808e-50
c66349_g1	6.62776	172.007	-4.6978	7.1567e-52	4.5271e-50
c59569_g1	110.401	569.236	-2.3663	7.2881e-52	4.6074e-50
c64215_g1	2169.88	6919.28	-1.673	8.7015e-52	5.4977e-50
c59213_g1	713.563	2445.15	-1.7768	8.7668e-52	5.5356e-50
c48772_g2	51.4027	364.832	-2.8273	8.8091e-52	5.559e-50
c59839_g1	207.795	14.5621	3.8349	1.3911e-51	8.7734e-50
c81507_g1	30212.6	9587.62	1.6559	1.4775e-51	9.3129e-50
c61080_g1	579.85	2042.68	-1.8167	1.4904e-51	9.3887e-50
c69844_g2	1.45053	134.201	-6.5317	1.7695e-51	1.114e-49
c68205_g2	904.976	182.795	2.3077	1.7725e-51	1.1152e-49
c69953_g1	282.293	3740.21	-3.7279	1.8249e-51	1.1475e-49
c54663_g1	110.571	0	Inf	2.019e-51	1.2688e-49
c69150_g1	246.883	1008.27	-2.03	2.0274e-51	1.2733e-49
c69345_g1	1454.49	398.982	1.8661	2.184e-51	1.3709e-49
c42524_g1	18.2899	1552.57	-6.4075	2.3944e-51	1.502e-49
c66704_g1	10.2683	229.518	-4.4823	2.8901e-51	1.8119e-49
c70227_g2	12.7429	296.968	-4.5425	3.0846e-51	1.9327e-49
c69581_g2	7135.43	2295.23	1.6364	3.0985e-51	1.9402e-49
c71517_g1	595.303	91.4327	2.7028	3.1013e-51	1.9408e-49
c26841_g2	9.35997	189.393	-4.3387	3.2037e-51	2.0037e-49
c71361_g2	2433.58	7531.25	-1.6298	3.3333e-51	2.0836e-49
c72644_g1	334.893	44.5136	2.9114	3.5753e-51	2.2335e-49
c66980_g1	398.216	63.1466	2.6568	3.6045e-51	2.2504e-49
c33817_g1	102.321	542.955	-2.4077	3.6203e-51	2.259e-49
c55137_g1	13.369	6178.01	-8.8521	3.7961e-51	2.3673e-49
c60570_g1	1066.37	106.464	3.3243	3.8481e-51	2.3983e-49
c51217_g1	224.325	1344.72	-2.5836	3.8997e-51	2.429e-49
c53705_g1	763.003	170.547	2.1615	4.1195e-51	2.5644e-49
c33693_g1	5.80331	166.236	-4.8402	4.5244e-51	2.8148e-49
c56220_g2	48.8703	349.773	-2.8394	5.2463e-51	3.262e-49
c60341_g1	138.931	3.00047	5.533	5.4591e-51	3.3923e-49
c68037_g1	1351.21	4320.51	-1.6769	5.7059e-51	3.5436e-49
c58913_g1	734.216	162.74	2.1736	6.1275e-51	3.8032e-49
c70549_g1	103.429	543.698	-2.3942	6.2832e-51	3.8975e-49
c6281_g1	87.2739	666.716	-2.9335	6.3001e-51	3.9057e-49
c45881_g1	1565.98	5030.47	-1.6836	6.6632e-51	4.1284e-49
c37704_g1	16.6409	292.366	-4.135	6.8474e-51	4.24e-49
c56192_g1	90.7998	3633.49	-5.3225	7.1787e-51	4.4426e-49
c21208_g1	136.506	646.452	-2.2436	7.4624e-51	4.6155e-49
c67496_g1	128.21	1.61239	6.3132	7.5195e-51	4.648e-49
c66788_g1	209.929	885.711	-2.0769	8.4958e-51	5.2485e-49
c64021_g1	302.67	25.2817	3.5816	8.8046e-51	5.4361e-49
c64414_g1	1477.71	7967.24	-2.4307	9.3651e-51	5.7788e-49
c59174_g1	124.996	1.30767	6.5787	1.1592e-50	7.1489e-49
c69646_g4	244.405	979.158	-2.0023	1.1921e-50	7.347e-49
c62107_g1	23.7246	254.175	-3.4214	1.2483e-50	7.6889e-49
c34112_g1	177.191	9.63708	4.2006	1.3238e-50	8.1494e-49
c69631_g1	123.88	2857.39	-4.5277	1.3736e-50	8.4511e-49
c39329_g2	45.7424	459.487	-3.3284	1.3828e-50	8.5028e-49
c58383_g1	338.219	2405.8	-2.8305	1.4738e-50	9.0572e-49
c66478_g1	13156.5	4288.51	1.6172	1.4933e-50	9.1719e-49
c56566_g1	0	114.8	#NAME?	1.6286e-50	9.9969e-49
c61467_g1	2572.21	790.093	1.7029	1.6297e-50	9.9977e-49
c69938_g2	1047.89	3978.66	-1.9248	1.9748e-50	1.2108e-48
c65234_g1	425.21	68.0932	2.6426	2.34e-50	1.4338e-48
c70909_g1	58.0011	2517.47	-5.4398	2.5442e-50	1.5581e-48
c66126_g1	27.025	266.057	-3.2994	2.6014e-50	1.5922e-48
c57931_g1	11.6609	335.574	-4.8469	2.7777e-50	1.6991e-48
c62785_g2	1.76355	133.935	-6.2469	2.9406e-50	1.7977e-48
c68989_g1	35.7565	549.776	-3.9426	2.9702e-50	1.8148e-48
c52588_g1	13.539	851.998	-5.9757	3.0637e-50	1.8708e-48
c40171_g1	945.6	3116.3	-1.7205	3.199e-50	1.9519e-48
c59419_g1	214.767	898.417	-2.0646	3.2002e-50	1.9519e-48
c60666_g1	1023.96	264.88	1.9507	4.0032e-50	2.4403e-48
c50144_g1	205.297	934.934	-2.1871	4.07e-50	2.4796e-48
c55873_g2	51.9415	359.624	-2.7915	4.1897e-50	2.551e-48
c61036_g1	932.784	233.248	1.9997	4.5205e-50	2.7509e-48
c45030_g1	12.4015	194.769	-3.9732	4.5549e-50	2.7702e-48
c42388_g1	5.40404	908.142	-7.3927	4.6469e-50	2.8245e-48
c71546_g1	4.1248	149.652	-5.1811	4.856e-50	2.9499e-48
c58715_g2	145.978	1.75869	6.3751	5.0413e-50	3.0607e-48
c64976_g2	94.413	2160.25	-4.5161	5.6718e-50	3.4415e-48
c63923_g1	428.65	1538.62	-1.8438	6.0157e-50	3.6481e-48
c59804_g2	878.108	219.051	2.0031	6.1222e-50	3.7106e-48
c67255_g1	111.394	0.420171	8.0505	6.4761e-50	3.9228e-48
c15147_g1	107.155	0	Inf	8.4972e-50	5.1441e-48
c70097_g1	674.969	2274.62	-1.7527	9.1491e-50	5.5356e-48
c69113_g1	11175.6	3646.38	1.6158	1.0337e-49	6.2505e-48
c35850_g1	0.313028	613.837	-10.937	1.0732e-49	6.4858e-48
c62656_g1	396.379	35.0164	3.5008	1.1678e-49	7.0538e-48
c70894_g1	608.137	2054.08	-1.756	1.1818e-49	7.1339e-48
c48337_g1	203.992	12.1711	4.067	1.2577e-49	7.5877e-48
c39693_g1	4.52287	152.635	-5.0767	1.2805e-49	7.7212e-48
c43647_g1	100.127	1258.22	-3.6515	1.2954e-49	7.8066e-48
c62427_g1	709.384	168.46	2.0742	1.4954e-49	9.0063e-48
c101906_g1	106.449	546.3	-2.3595	1.5698e-49	9.4492e-48
c68923_g1	20.9925	236.422	-3.4934	1.7785e-49	1.0699e-47
c48233_g1	72.5938	431.324	-2.5709	1.7858e-49	1.0737e-47
c58338_g1	206.344	15.5884	3.7265	1.913e-49	1.1496e-47
c63362_g1	1336.45	369.839	1.8534	2.298e-49	1.3801e-47
c65319_g1	244.809	6452.96	-4.7202	2.3017e-49	1.3816e-47
c60653_g1	50.3196	1557.17	-4.9517	2.549e-49	1.5291e-47
c55087_g1	84.0883	817.237	-3.2808	2.6067e-49	1.5629e-47
c43289_g1	1033.92	268.578	1.9447	2.6708e-49	1.6004e-47
c33558_g1	2900.19	898.168	1.6911	2.7603e-49	1.653e-47
c59333_g1	15.7586	376.137	-4.5771	2.8631e-49	1.7137e-47
c63637_g1	1.47886	128.108	-6.4367	2.9798e-49	1.7825e-47
c62446_g1	1.59226	127.915	-6.328	3.0651e-49	1.8325e-47
c57311_g1	25.6866	254.69	-3.3097	3.5009e-49	2.0918e-47
c67224_g2	48.9543	339.821	-2.7953	3.535e-49	2.111e-47
c34052_g1	14.2796	200.957	-3.8149	4.0259e-49	2.4029e-47
c62559_g2	1611.87	5022.03	-1.6395	4.2658e-49	2.5446e-47
c69263_g3	104.797	0	Inf	4.3579e-49	2.598e-47
c65227_g2	138.528	887.903	-2.6802	4.432e-49	2.6408e-47
c54520_g1	0	144.838	#NAME?	4.6364e-49	2.7609e-47
c109747_g1	4.80756	153.587	-4.9976	4.7759e-49	2.8424e-47
c64793_g1	105.108	0	Inf	4.9446e-49	2.9412e-47
c63875_g1	14.9624	631.143	-5.3985	5.5481e-49	3.2983e-47
c64465_g1	1594.17	463.056	1.7835	6.1242e-49	3.6387e-47
c54548_g1	262.242	1007.04	-1.9411	6.5147e-49	3.8686e-47
c71381_g4	44.8601	327.13	-2.8664	7.0079e-49	4.1592e-47
c50237_g1	108.75	0.258449	8.7169	7.1967e-49	4.2688e-47
c91529_g1	90.7135	1637.11	-4.1737	7.7611e-49	4.601e-47
c61119_g1	104.171	0	Inf	8.3095e-49	4.9233e-47
c32582_g1	11.4909	184.189	-4.0026	8.5198e-49	5.0423e-47
c67876_g1	4.38113	149.856	-5.0961	8.5173e-49	5.0423e-47
c69167_g1	733.757	168.198	2.1251	9.1471e-49	5.4105e-47
c65767_g1	178.265	752.606	-2.0779	9.6457e-49	5.7022e-47
c52030_g1	1077.14	5924.13	-2.4594	9.9072e-49	5.8536e-47
c62942_g1	326.945	22.8078	3.8414	1.0068e-48	5.945e-47
c17720_g1	744.2	176.718	2.0742	1.0637e-48	6.2776e-47
c64432_g1	537.285	1826.96	-1.7657	1.0711e-48	6.3178e-47
c69587_g1	11.2073	184.9	-4.0442	1.1179e-48	6.5901e-47
c6355_g1	3.12901	211.454	-6.0785	1.2188e-48	7.1812e-47
c71613_g1	4347.23	12904.4	-1.5697	1.257e-48	7.4018e-47
c55866_g1	237.212	937.353	-1.9824	1.4203e-48	8.3589e-47
c42317_g1	135.739	3.21265	5.4009	1.4909e-48	8.7697e-47
c64256_g1	47.7044	332.885	-2.8028	1.5357e-48	9.0282e-47
c65289_g2	216.819	1325.96	-2.6125	1.6075e-48	9.4446e-47
c53943_g1	104.111	0	Inf	1.6612e-48	9.7552e-47
c64560_g1	1804.31	532.321	1.7611	1.7048e-48	1.0006e-46
c90962_g1	108.04	1382.35	-3.6775	1.834e-48	1.0758e-46
c58042_g1	4106.48	1326.37	1.6304	1.8601e-48	1.0905e-46
c41586_g1	13.9395	228.862	-4.0372	2.1224e-48	1.2436e-46
c55239_g1	499.917	1707.51	-1.7721	2.128e-48	1.2462e-46
c59813_g1	46.9083	335.786	-2.8396	2.318e-48	1.3566e-46
c38812_g1	3082.22	998.858	1.6256	2.4093e-48	1.4093e-46
c24891_g1	0.68273	118.027	-7.4336	2.4666e-48	1.4421e-46
c69497_g2	14061.7	40692.1	-1.533	2.5847e-48	1.5102e-46
c68244_g1	374.148	60.6321	2.6255	2.6558e-48	1.5509e-46
c22968_g1	15.7314	206.709	-3.7159	2.6779e-48	1.563e-46
c58963_g1	2264.16	698.611	1.6964	2.6969e-48	1.5732e-46
c67872_g1	6567.12	2173.28	1.5954	2.8701e-48	1.6733e-46
c62663_g1	224.975	21.1679	3.4098	3.1916e-48	1.8597e-46
c67318_g1	0	109.527	#NAME?	3.1989e-48	1.8629e-46
c68098_g3	288.04	1994.35	-2.7916	3.2426e-48	1.8873e-46
c58818_g1	20.1964	226.07	-3.4846	3.2606e-48	1.8968e-46
c22632_g1	67.276	412.928	-2.6177	3.2708e-48	1.9017e-46
c71790_g1	1347.91	391.271	1.7845	3.4855e-48	2.0254e-46
c68605_g1	51.8847	605.404	-3.5445	3.6052e-48	2.0938e-46
c16380_g1	7.36724	203.386	-4.787	3.6719e-48	2.1314e-46
c58496_g1	697.452	137.923	2.3382	3.9945e-48	2.3173e-46
c60168_g1	4014.86	11910.8	-1.5688	4.1168e-48	2.387e-46
c45036_g1	37.5483	296.663	-2.982	4.2415e-48	2.4579e-46
c27949_g1	121.155	1.77411	6.0936	4.3497e-48	2.5193e-46
c33597_g1	483.292	91.4878	2.4012	4.4225e-48	2.56e-46
c66199_g1	0.398066	114.084	-8.1629	4.4907e-48	2.5981e-46
c52509_g1	152.387	6.06683	4.6507	4.5365e-48	2.6231e-46
c65895_g1	456.247	85.7268	2.412	4.7618e-48	2.7519e-46
c43846_g2	26760.1	212909	-2.9921	4.7804e-48	2.7612e-46
c70948_g1	367	1303.22	-1.8282	5.5497e-48	3.2037e-46
c44127_g1	200.91	6.422	4.9674	5.661e-48	3.2662e-46
c54917_g1	103.001	0	Inf	5.8006e-48	3.345e-46
c69985_g5	1853.51	536.816	1.7878	6.5647e-48	3.7835e-46
c53339_g1	155.373	7.34607	4.4026	6.7059e-48	3.8628e-46
c100334_g1	311.342	42.0851	2.8871	7.1498e-48	4.1162e-46
c63674_g1	102.292	0	Inf	7.2506e-48	4.172e-46
c71200_g1	1248.43	347.403	1.8454	7.2823e-48	4.1879e-46
c61328_g1	6685.33	30741.3	-2.2011	8.0596e-48	4.6325e-46
c70560_g2	274.835	1024.73	-1.8986	1.1184e-47	6.4249e-46
c43396_g1	157.218	683.174	-2.1195	1.1605e-47	6.663e-46
c71194_g1	361.969	58.121	2.6387	1.1667e-47	6.6947e-46
c69363_g1	85.455	466.802	-2.4496	1.1718e-47	6.7209e-46
c70815_g1	17141	223361	-3.7039	1.2002e-47	6.8798e-46
c62474_g1	63.5715	4424.02	-6.1208	1.2535e-47	7.1813e-46
c54841_g1	5.68873	186.946	-5.0384	1.2871e-47	7.3698e-46
c41503_g1	1.1375	120.818	-6.7308	1.3786e-47	7.8898e-46
c65767_g2	521.665	1740.29	-1.7381	1.5262e-47	8.7293e-46
c27456_g1	58.0566	362.39	-2.642	1.5711e-47	8.9814e-46
c119919_g1	7.53729	160.02	-4.4081	1.7581e-47	1.0045e-45
c109486_g1	1022.6	3270.05	-1.6771	1.774e-47	1.0131e-45
c35428_g1	151.709	0	Inf	1.783e-47	1.0176e-45
c2361_g1	9.70007	175.47	-4.1771	1.8346e-47	1.0465e-45
c43482_g1	219.37	863.75	-1.9772	2.0865e-47	1.1896e-45
c60387_g1	6.22972	156.765	-4.6533	2.0936e-47	1.193e-45
c45903_g1	955.218	0	Inf	2.7015e-47	1.5385e-45
c61922_g2	78.6227	428.486	-2.4462	2.7408e-47	1.5601e-45
c67971_g2	105.418	0.273872	8.5884	2.8904e-47	1.6443e-45
c69503_g1	148.257	689.99	-2.2185	3.1176e-47	1.7726e-45
c46185_g1	171.388	809.464	-2.2397	3.1764e-47	1.8051e-45
c69240_g1	18.0915	215.339	-3.5732	3.5617e-47	2.023e-45
c66492_g2	3893.06	11432.2	-1.5541	4.0309e-47	2.2883e-45
c66009_g2	19.0305	215.999	-3.5046	5.0283e-47	2.8529e-45
c69050_g1	3393.55	12426.3	-1.8725	5.2952e-47	3.0027e-45
c68609_g1	68.3248	393.165	-2.5247	5.6567e-47	3.206e-45
c71570_g4	145.531	5.34194	4.7678	6.4406e-47	3.6483e-45
c7824_g1	130.257	2.54946	5.675	6.508e-47	3.6846e-45
c64446_g1	811.193	2596.64	-1.6785	8.3749e-47	4.7389e-45
c26346_g1	505.435	105.158	2.265	8.9576e-47	5.0659e-45
c31381_g1	645.273	151.688	2.0888	9.0282e-47	5.1031e-45
c69425_g1	854.77	213.316	2.0025	9.1254e-47	5.1553e-45
c58394_g1	957.274	3023.14	-1.659	9.2388e-47	5.2166e-45
c66495_g1	8713.96	25000.6	-1.5206	9.9079e-47	5.5914e-45
c68830_g1	1650.82	492.142	1.746	1.0174e-46	5.7384e-45
c61711_g2	0	105.623	#NAME?	1.3008e-46	7.3332e-45
c69607_g1	876.216	2777.61	-1.6645	1.3593e-46	7.6586e-45
c66939_g1	83.9713	1605.2	-4.2567	1.3824e-46	7.7845e-45
c57407_g1	5.94503	152.183	-4.678	1.5889e-46	8.943e-45
c64467_g1	0	106.407	#NAME?	1.7809e-46	1.0018e-44
c60950_g1	0	105.43	#NAME?	1.9149e-46	1.0767e-44
c59281_g1	3.61336	192.872	-5.7382	2.1791e-46	1.2245e-44
c69232_g1	1857.71	5510.11	-1.5686	2.422e-46	1.3603e-44
c39797_g1	420.117	1430.86	-1.768	2.4791e-46	1.3916e-44
c64549_g1	454.937	88.3884	2.3637	2.4966e-46	1.4007e-44
c66902_g1	11.9208	258.594	-4.4391	2.5573e-46	1.434e-44
c58045_g1	17.7513	518.268	-4.8677	2.7962e-46	1.5671e-44
c65531_g1	17.9201	207.786	-3.5354	2.8888e-46	1.6181e-44
c70083_g2	127.661	655.91	-2.3612	3.0196e-46	1.6906e-44
c38755_g1	375.429	63.7152	2.5588	3.1136e-46	1.7422e-44
c1801_g1	5.63205	1010.08	-7.4866	3.2236e-46	1.8029e-44
c59430_g1	1426.51	419.132	1.767	3.2272e-46	1.8039e-44
c60828_g1	47.1941	324.163	-2.78	3.2385e-46	1.8093e-44
c69920_g1	114.24	541.272	-2.2443	3.3171e-46	1.8522e-44
c50190_g1	1016.95	3163.62	-1.6373	4.032e-46	2.2502e-44
c64961_g1	365.365	61.2391	2.5768	4.161e-46	2.3209e-44
c53313_g1	478.633	1606.12	-1.7466	4.2413e-46	2.3645e-44
c66505_g1	4504.52	1503.95	1.5826	4.3043e-46	2.3984e-44
c49794_g1	1.0808	117.686	-6.7667	5.6647e-46	3.1547e-44
c7471_g1	0.626056	112.083	-7.4841	5.7683e-46	3.2107e-44
c51960_g1	1.0808	115.918	-6.7449	6.1272e-46	3.4087e-44
c68977_g1	931.066	2884.08	-1.6312	6.6125e-46	3.6767e-44
c72124_g1	35.4151	815.108	-4.5246	7.3166e-46	4.0661e-44
c70144_g1	600.538	1946.72	-1.6967	7.4738e-46	4.1513e-44
c65090_g1	5318.96	1824.69	1.5435	7.6144e-46	4.2272e-44
c67274_g1	129.399	575.403	-2.1527	8.5252e-46	4.7303e-44
c65824_g2	134.632	592.097	-2.1368	8.8377e-46	4.9011e-44
c70890_g1	535.227	1751.49	-1.7104	9.1076e-46	5.0481e-44
c92651_g1	5.31897	145.181	-4.7706	9.116e-46	5.0502e-44
c66847_g1	68.1006	385.436	-2.5008	9.1333e-46	5.0571e-44
c68794_g2	131.476	3.7604	5.1278	9.2257e-46	5.1056e-44
c71199_g2	1522.64	441.289	1.7868	1.0005e-45	5.5339e-44
c69436_g2	1326.86	385.181	1.7844	1.1144e-45	6.1608e-44
c51021_g1	180.317	12.7155	3.8259	1.1741e-45	6.4873e-44
c895_g1	133.64	694.526	-2.3777	1.2284e-45	6.7837e-44
c69703_g1	183.71	749.392	-2.0283	1.2655e-45	6.9854e-44
c71254_g1	535.204	1735.41	-1.6971	1.3695e-45	7.5553e-44
c71080_g2	10272	3503.45	1.5519	1.4845e-45	8.1853e-44
c70056_g2	479.816	1587.94	-1.7266	1.4859e-45	8.1888e-44
c22573_g1	2.27623	124.088	-5.7686	1.5716e-45	8.6567e-44
c66876_g1	827.743	2599.35	-1.6509	1.6427e-45	9.0435e-44
c71360_g1	2004.15	613.576	1.7077	1.7252e-45	9.4925e-44
c67866_g1	1153.48	334.883	1.7843	1.7299e-45	9.5135e-44
c1042_g1	9.90096	173.632	-4.1323	1.8581e-45	1.0214e-43
c52421_g1	161.941	8.9285	4.1809	1.9065e-45	1.0474e-43
c68834_g1	148.49	832.953	-2.4879	2.2102e-45	1.2136e-43
c70321_g1	2000.42	633.117	1.6598	2.4272e-45	1.3321e-43
c61329_g1	98.5343	483.638	-2.2952	2.6618e-45	1.4601e-43
c68343_g1	255.362	1201.37	-2.2341	2.735e-45	1.4994e-43
c60622_g1	791.088	3413.88	-2.1095	2.872e-45	1.5738e-43
c62570_g1	173.863	12.4946	3.7986	2.9215e-45	1.6e-43
c45248_g1	1217.57	351.331	1.7931	3.2159e-45	1.7603e-43
c57930_g1	121.382	0.775348	7.2905	3.4249e-45	1.8738e-43
c56431_g1	329.267	54.7248	2.589	3.4607e-45	1.8924e-43
c52627_g2	2.10492	121.705	-5.8535	3.4809e-45	1.9025e-43
c9820_g1	582.35	1967.89	-1.7567	3.4997e-45	1.9118e-43
c55969_g1	80.9911	431.629	-2.414	3.5967e-45	1.9637e-43
c68161_g1	30.1232	250.175	-3.054	3.7147e-45	2.0271e-43
c66531_g1	0	102.652	#NAME?	3.7481e-45	2.0443e-43
c60525_g1	99.392	0.258449	8.5871	4.3525e-45	2.3727e-43
c27996_g1	687.282	173.874	1.9829	4.6958e-45	2.5585e-43
c71208_g2	2329.37	740.115	1.6541	4.7243e-45	2.5727e-43
c49652_g1	624.676	145.641	2.1007	5.0075e-45	2.7255e-43
c66602_g1	38.5725	283.398	-2.8772	5.1271e-45	2.7892e-43
c61653_g3	508.361	1664.91	-1.7115	5.2374e-45	2.8477e-43
c63769_g1	320.237	3743.6	-3.5472	5.5088e-45	2.9938e-43
c62249_g1	95.0109	0	Inf	6.8479e-45	3.7196e-43
c69078_g2	3923.52	11101.8	-1.5006	8.6345e-45	4.6876e-43
c59417_g3	77.7993	643.171	-3.0474	8.9295e-45	4.8452e-43
c44111_g1	7.22669	153.918	-4.4127	9.4157e-45	5.1065e-43
c61583_g1	231.299	878.03	-1.9245	1.0685e-44	5.792e-43
c68868_g1	54.0191	337.728	-2.6443	1.1796e-44	6.391e-43
c70625_g1	497.718	101.65	2.2917	1.2615e-44	6.8311e-43
c65177_g1	4.01142	183.277	-5.5138	2.0377e-44	1.1029e-42
c68707_g1	307.308	1094.03	-1.8319	2.2724e-44	1.2292e-42
c52967_g1	40.1068	296.102	-2.8842	2.3462e-44	1.2685e-42
c65795_g1	103.599	492.237	-2.2483	2.5499e-44	1.378e-42
c72351_g1	78.253	1653.55	-4.4013	2.8697e-44	1.55e-42
c55106_g1	385.952	1314.3	-1.7678	2.9462e-44	1.5905e-42
c83363_g1	0.939084	112.579	-6.9055	2.9937e-44	1.6153e-42
c28380_g1	93.9559	0	Inf	3.006e-44	1.6211e-42
c71623_g1	2941.59	996.669	1.5614	3.0769e-44	1.6585e-42
c66496_g1	5780.54	19701.3	-1.769	3.4128e-44	1.8386e-42
c63581_g1	54.9879	2902.06	-5.7218	3.4551e-44	1.8605e-42
c59103_g2	3634.03	10414.7	-1.519	3.6165e-44	1.9464e-42
c54990_g3	122.064	551.544	-2.1758	3.9454e-44	2.1223e-42
c69099_g1	15.5318	190.103	-3.6135	3.9562e-44	2.1271e-42
c64927_g3	654.082	160.75	2.0247	5.0643e-44	2.7214e-42
c62189_g1	67.3018	3096.25	-5.5237	5.3294e-44	2.8624e-42
c62248_g3	276.243	3549.56	-3.6836	5.583e-44	2.9971e-42
c63742_g1	676.587	169.338	1.9984	5.6293e-44	3.0204e-42
c33637_g1	778.172	2410.56	-1.6312	5.704e-44	3.0589e-42
c6148_g1	163.024	0	Inf	5.7472e-44	3.0805e-42
c56426_g1	39.1714	287.333	-2.8749	6.2702e-44	3.3592e-42
c61553_g1	226.72	26.509	3.0964	6.529e-44	3.4961e-42
c69757_g2	626.297	3285.17	-2.391	6.6538e-44	3.5611e-42
c66607_g1	2283.48	7284.17	-1.6735	6.7601e-44	3.6162e-42
c44560_g1	14.4806	188.735	-3.7042	6.9676e-44	3.7253e-42
c66880_g2	745.095	185.841	2.0034	7.0302e-44	3.7568e-42
c66647_g1	1362.64	408.634	1.7375	7.1655e-44	3.8272e-42
c62007_g1	64.0335	838.589	-3.7111	7.3193e-44	3.9073e-42
c70196_g2	46.312	594.893	-3.6832	7.5692e-44	4.0387e-42
c8150_g1	28.9315	245.076	-3.0825	7.7052e-44	4.1092e-42
c54847_g1	69.1257	627.312	-3.1819	8.3483e-44	4.45e-42
c38673_g1	307.869	1086.48	-1.8193	8.3555e-44	4.4515e-42
c63256_g1	45.0574	480.838	-3.4157	8.58e-44	4.5688e-42
c57480_g2	829.554	192.191	2.1098	8.6052e-44	4.5799e-42
c81967_g1	92.7617	0	Inf	8.7705e-44	4.6656e-42
c53848_g2	31.1769	1182.58	-5.2453	8.8377e-44	4.699e-42
c65275_g1	44.6877	299.349	-2.7439	8.9676e-44	4.7656e-42
c63230_g2	219.635	830.7	-1.9192	9.73e-44	5.1682e-42
c55041_g1	13.5686	179.828	-3.7283	9.9259e-44	5.2696e-42
c63936_g1	33.2535	259.766	-2.9656	1.0303e-43	5.4672e-42
c65557_g1	136.199	589.599	-2.114	1.0505e-43	5.5713e-42
c43928_g1	1191.58	9874.6	-3.0508	1.1234e-43	5.9549e-42
c67956_g1	115.002	2.32516	5.6282	1.159e-43	6.1408e-42
c100806_g1	92.2504	0	Inf	1.3007e-43	6.8882e-42
c56448_g1	498.575	1610.64	-1.6918	1.3234e-43	7.0048e-42
c32825_g1	6.11634	142.615	-4.5433	1.3862e-43	7.3337e-42
c58909_g1	37.6051	271.484	-2.8519	1.3918e-43	7.3594e-42
[truncated: 17,122 more rows]
