# Supplementary material for: De novo Assembly and Characterization of the Fruit Transcriptome of Idesia polycarpa Reveals Candidate Genes for Lipid Biosynthesis
Source: Front Plant Sci. 2016 Jun 7;7:801. doi: 10.3389/fpls.2016.00801 (PMC4896211; doi:10.3389/fpls.2016.00801)
Supplement: Table S6 — Lipid metabolism genes have Arabidopsis homologs. [file Table6.XLSX]

## Sheet: unigene_at_oil_syn_2
EST	AT-ID	E-value	DESC
c71016_g1	AT1G17840	0	Symbols:WBC11, ABCG11, DSO, COF1, ATWBC11 | white-brown complex homolog protein 11 | chr1:6142870-6145894 FORWARD LENGTH=703
c71550_g1	AT1G49340	0	Symbols:ATPI4K ALPHA | Phosphatidylinositol 3- and 4-kinase family protein | chr1:18252355-18263967 FORWARD LENGTH=2028
c68375_g2	AT4G16155	0	dihydrolipoyl dehydrogenases
c61982_g1	AT5G44240	0	Symbols:ALA2 | aminophospholipid ATPase 2 | chr5:17817186-17823598 FORWARD LENGTH=1139
c70118_g1	AT5G49460	0	Symbols:ACLB-2 | ATP citrate lyase subunit B 2 | chr5:20055048-20058195 FORWARD LENGTH=608
c69531_g5	ATCG00500	0	Symbols:ACCD | acetyl-CoA carboxylase carboxyl transferase subunit beta | chrC:57075-58541 FORWARD LENGTH=488
c66595_g1	AT2G22240	1e-179	Symbols:ATMIPS2, MIPS2, ATIPS2 | myo-inositol-1-phosphate synthase 2 | chr2:9451901-9453938 REVERSE LENGTH=510
c57663_g1	AT5G46290	2e-177	Symbols:KASI | 3-ketoacyl-acyl carrier protein synthase I | chr5:18774439-18776629 REVERSE LENGTH=489
c68970_g1	AT1G09430	7e-177	Symbols:ACLA-3 | ATP-citrate lyase A-3 | chr1:3042135-3044978 FORWARD LENGTH=424
c62153_g1	AT1G60810	4e-175	Symbols:ACLA-2 | ATP-citrate lyase A-2 | chr1:22388691-22390993 REVERSE LENGTH=423
c69939_g1	AT5G04040	2e-173	Symbols:SDP1 | Patatin-like phospholipase family protein | chr5:1090346-1093003 FORWARD LENGTH=825
c71461_g1	AT2G25170	5e-164	Symbols:PKL, GYM, CHD3, CHR6, SSL2 | chromatin remodeling factor CHD3 (PICKLE) | chr2:10714411-10723763 FORWARD LENGTH=1384
c71307_g1	AT3G59770	2e-155	Symbols:SAC9 | sacI homology domain-containing protein / WW domain-containing protein | chr3:22079281-22085674 REVERSE LENGTH=1646
c71248_g1	AT5G64070	4e-147	Symbols:PI-4KBETA1, PI4KBETA1 | phosphatidylinositol 4-OH kinase beta1 | chr5:25637492-25643902 REVERSE LENGTH=1121
c67707_g1	AT2G26910	7e-147	Symbols:PDR4, ATPDR4 | pleiotropic drug resistance 4 | chr2:11481623-11487874 FORWARD LENGTH=1420
c69765_g1	AT3G15730	7e-147	Symbols:PLDALPHA1, PLD | phospholipase D alpha 1 | chr3:5330835-5333474 FORWARD LENGTH=810
c70480_g1	AT1G74960	2e-143	Symbols:FAB1, KAS2 | fatty acid biosynthesis 1 | chr1:28152564-28155948 REVERSE LENGTH=541
c70413_g2	AT5G65110	2e-141	Symbols:ACX2, ATACX2 | acyl-CoA oxidase 2 | chr5:26009821-26012482 REVERSE LENGTH=692
c71136_g1	AT1G59820	3e-141	Symbols:ALA3 | aminophospholipid ATPase 3 | chr1:22011599-22020023 FORWARD LENGTH=1213
c54547_g1	AT5G60620	2e-139	Symbols:GPAT9 | glycerol-3-phosphate acyltransferase 9 | chr5:24367266-24369647 FORWARD LENGTH=376
c6342_g1	AT1G01090	3e-139	Symbols:PDH-E1 ALPHA | pyruvate dehydrogenase E1 alpha | chr1:47705-49166 REVERSE LENGTH=428
c66553_g1	AT4G30950	1e-138	Symbols:FAD6, FADC, SFD4 | fatty acid desaturase 6 | chr4:15057278-15059673 REVERSE LENGTH=448
c43324_g1	AT5G40610	5e-138	GPDHp__NAD-dependent glycerol-3-phosphate dehydrogenase family?
c70132_g1	AT5G08415	6e-135	LIP1__Radical SAM superfamily protein
c71398_g1	AT4G39850	7e-133	Symbols:PXA1 | peroxisomal ABC transporter 1 | chr4:18489220-18496762 FORWARD LENGTH=1352
c70311_g2	AT1G22620	9e-125	Symbols:ATSAC1 | Phosphoinositide phosphatase family protein | chr1:7997889-8002787 REVERSE LENGTH=912
c65775_g1	AT5G57020	9e-124	Symbols:NMT1, ATNMT1 | myristoyl-CoA:protein N-myristoyltransferase | chr5:23075451-23076755 FORWARD LENGTH=434
c56856_g1	AT1G34430	1e-122	Symbols:EMB3003 | 2-oxoacid dehydrogenases acyltransferase family protein | chr1:12588027-12590084 REVERSE LENGTH=465
c66081_g1	AT4G22340	3e-121	Symbols:CDS2 | cytidinediphosphate diacylglycerol synthase 2 | chr4:11800150-11802621 REVERSE LENGTH=447
c71010_g1	AT4G34100	5e-121	CER9_SUD1__RING/U-box superfamily protein
c67700_g1	AT1G48600	1e-120	Symbols:PMEAMT, AtPMEAMT | S-adenosyl-L-methionine-dependent methyltransferases superfamily protein | chr1:17966074-17969077 FORWARD LENGTH=491
c64810_g1	AT1G60490	5e-120	Symbols:ATVPS34, VPS34, PI3K | vacuolar protein sorting 34 | chr1:22285792-22290190 REVERSE LENGTH=814
c51758_g1	AT2G01320	5e-120	ABCG7, ATP-BINDING CASSETTE G7
c70507_g1	AT2G03890	9e-119	Symbols:ATPI4K GAMMA 7, UBDK GAMMA 7, PI4K GAMMA 7 | phosphoinositide 4-kinase gamma 7 | chr2:1186199-1188151 FORWARD LENGTH=650
c71414_g1	AT1G72700	6e-118	ATPase E1-E2 type family protein / haloacid dehalogenase-like hydrolase family protein
c69734_g1	AT5G07920	2e-117	Symbols:DGK1, ATDGK1 | diacylglycerol kinase1 | chr5:2525197-2528396 REVERSE LENGTH=728
c68482_g1	AT1G27980	5e-113	Symbols:DPL1, ATDPL1 | dihydrosphingosine phosphate lyase | chr1:9748812-9752618 FORWARD LENGTH=544
c65723_g1	AT3G02630	7e-112	Plant stearoyl-acyl-carrier-protein desaturase family protein
c66590_g1	AT1G30120	8e-112	Symbols:PDH-E1 BETA | pyruvate dehydrogenase E1 beta | chr1:10584350-10586477 REVERSE LENGTH=406
c70563_g2	AT2G33150	9e-111	Symbols:PKT3, PED1, KAT2 | peroxisomal 3-ketoacyl-CoA thiolase 3 | chr2:14047814-14050983 REVERSE LENGTH=462
c65009_g1	AT2G16280	1e-110	Symbols:KCS9 | 3-ketoacyl-CoA synthase 9 | chr2:7051186-7052724 FORWARD LENGTH=512
c69755_g3	AT4G25970	2e-110	Symbols:PSD3 | phosphatidylserine decarboxylase 3 | chr4:13184240-13189139 FORWARD LENGTH=635
c69143_g1	AT5G13640	2e-110	Symbols:ATPDAT, PDAT, PDAT1 | phospholipid:diacylglycerol acyltransferase | chr5:4393529-4397213 FORWARD LENGTH=671
c67105_g2	AT3G06860	1e-106	Symbols:MFP2, ATMFP2 | multifunctional protein 2 | chr3:2161926-2166009 FORWARD LENGTH=725
c66953_g1	AT1G54100	2e-106	Symbols:ALDH7B4 | aldehyde dehydrogenase 7B4 | chr1:20195435-20198853 REVERSE LENGTH=508
c71446_g1	AT3G14270	2e-105	Symbols:FAB1B | phosphatidylinositol-4-phosphate 5-kinase family protein | chr3:4754624-4761185 FORWARD LENGTH=1791
c70511_g1	AT3G09920	5e-105	Symbols:PIP5K9 | phosphatidyl inositol monophosphate 5 kinase | chr3:3040426-3043676 REVERSE LENGTH=815
c62741_g1	AT2G40690	3e-102	Symbols:GLY1, SFD1 | NAD-dependent glycerol-3-phosphate dehydrogenase family protein | chr2:16974107-16976241 FORWARD LENGTH=420
c69864_g1	AT2G38040	3e-100	Symbols:CAC3 | acetyl Co-enzyme a carboxylase carboxyltransferase alpha subunit | chr2:15917612-15920749 FORWARD LENGTH=769
c70164_g1	AT3G05970	3e-100	Symbols:LACS6, ATLACS6 | long-chain acyl-CoA synthetase 6 | chr3:1786510-1791746 REVERSE LENGTH=701
c60832_g1	AT1G60890	1e-99	Phosphatidylinositol-4-phosphate 5-kinase family protein
c68793_g2	AT2G20900	1e-98	Symbols:DGK5, ATDGK5 | diacylglycerol kinase 5 | chr2:8989412-8992798 REVERSE LENGTH=509
c63835_g1	AT2G05990	1e-95	Symbols:MOD1, ENR1 | NAD(P)-binding Rossmann-fold superfamily protein | chr2:2322876-2324867 FORWARD LENGTH=390
c55775_g1	AT2G43710	1e-95	Symbols:SSI2, FAB2 | Plant stearoyl-acyl-carrier-protein desaturase family protein | chr2:18120107-18122495 FORWARD LENGTH=401
c68922_g1	AT2G43790	1e-94	Symbols:ATMPK6, MPK6, MAPK6, ATMAPK6 | MAP kinase 6 | chr2:18138477-18140693 FORWARD LENGTH=395
c65027_g1	AT4G34050	1e-93	Symbols:CCoAOMT1 | S-adenosyl-L-methionine-dependent methyltransferases superfamily protein | chr4:16310844-16311973 FORWARD LENGTH=259
c63620_g1	AT2G30200	4e-93	EMB3147, EMBRYO DEFECTIVE 3147,catalytics;transferases;[acyl-carrier-protein] S-malonyltransferases
c62093_g1	AT2G32260	8e-93	Symbols:ATCCT1, CCT1 | phosphorylcholine cytidylyltransferase | chr2:13697645-13700241 FORWARD LENGTH=332
c66499_g1	AT2G20860	3e-92	Symbols:LIP1 | lipoic acid synthase 1 | chr2:8979636-8980983 FORWARD LENGTH=374
c65757_g1	AT1G08510	4e-92	Symbols:FATB | fatty acyl-ACP thioesterases B | chr1:2691546-2693409 REVERSE LENGTH=412
c69049_g1	AT1G13560	2e-91	Symbols:AAPT1, ATAAPT1 | aminoalcoholphosphotransferase 1 | chr1:4638834-4641691 REVERSE LENGTH=389
c69792_g1	AT3G54010	6e-89	Symbols:PAS1, DEI1 | FKBP-type peptidyl-prolyl cis-trans isomerase family protein | chr3:20001042-20005063 FORWARD LENGTH=635
c69902_g1	AT3G11670	1e-86	Symbols:DGD1 | UDP-Glycosyltransferase superfamily protein | chr3:3681090-3684495 REVERSE LENGTH=808
c67153_g1	AT1G77590	5e-86	Symbols:LACS9 | long chain acyl-CoA synthetase 9 | chr1:29148501-29151776 REVERSE LENGTH=691
c59264_g1	AT1G04010	2e-85	Symbols:PSAT1, ATPSAT1 | phospholipid sterol acyl transferase 1 | chr1:1031703-1036128 REVERSE LENGTH=633
c67707_g2	AT2G26910	2e-85	Symbols:PDR4, ATPDR4 | pleiotropic drug resistance 4 | chr2:11481623-11487874 FORWARD LENGTH=1420
c82942_g1	AT2G16280	6e-85	Symbols:KCS9 | 3-ketoacyl-CoA synthase 9 | chr2:7051186-7052724 FORWARD LENGTH=512
c34726_g1	AT3G10370	3e-84	Symbols:SDP6 | FAD-dependent oxidoreductase family protein | chr3:3216502-3219027 FORWARD LENGTH=629
c68850_g1	AT4G36480	3e-84	Symbols:ATLCB1, LCB1, EMB2779, FBR11 | long-chain base1 | chr4:17218598-17221124 FORWARD LENGTH=482
c70265_g3	AT1G15110	5e-84	ATPSS1, PHOSPHATIDYLSERINE SYNTHASE 1, PSS1
c68942_g1	AT5G20410	6e-82	Symbols:MGD2, ATMGD2 | monogalactosyldiacylglycerol synthase 2 | chr5:6896765-6898581 FORWARD LENGTH=468
c68763_g1	AT2G35690	1e-80	Symbols:ACX5 | acyl-CoA oxidase 5 | chr2:14999962-15002892 FORWARD LENGTH=664
c56773_g1	AT5G27600	7e-80	Symbols:LACS7, ATLACS7 | long-chain acyl-CoA synthetase 7 | chr5:9742616-9746795 FORWARD LENGTH=700
c67511_g2	AT1G33270	8e-78	Acyl transferase/acyl hydrolase/lysophospholipase superfamily protein; INVOLVED IN: lipid metabolic process
c67671_g2	AT1G56330	9e-77	Symbols:SAR1, ATSAR1, ATSARA1B, ATSAR1B, SAR1B | secretion-associated RAS 1B | chr1:21086845-21088478 REVERSE LENGTH=193
c68438_g1	AT1G68710	5e-76	ATPase E1-E2 type family protein / haloacid dehalogenase-like hydrolase family protein
c59812_g2	AT5G05580	1e-75	Symbols:FAD8 | fatty acid desaturase 8 | chr5:1664331-1666345 FORWARD LENGTH=435
c71133_g1	AT5G27630	3e-75	Symbols:ACBP5 | acyl-CoA binding protein 5 | chr5:9776101-9780780 FORWARD LENGTH=648
c68055_g1	AT3G14075	1e-73	Mono-/di-acylglycerol lipase, N-terminal;Lipase, class 3
c66460_g1	AT5G01220	2e-72	Symbols:SQD2 | sulfoquinovosyldiacylglycerol 2 | chr5:86907-89885 REVERSE LENGTH=510
c64322_g1	AT4G13050	9e-72	Acyl-ACP thioesterase
c71184_g1	AT3G16785	2e-71	Symbols:PLDP1, PLDZ1, PLDZETA1, PLD ZETA 1 | phospholipase D P1 | chr3:5711329-5718696 FORWARD LENGTH=1096
c68665_g1	AT2G28070	2e-70	ABCG3, ATP-BINDING CASSETTE G3
c70853_g1	AT1G68710	1e-69	ATPase E1-E2 type family protein / haloacid dehalogenase-like hydrolase family protein
c59695_g1	AT2G38670	1e-69	Symbols:PECT1 | phosphorylethanolamine cytidylyltransferase 1 | chr2:16168979-16171680 FORWARD LENGTH=421
c60612_g1	AT3G16785	3e-69	Symbols:PLDP1, PLDZ1, PLDZETA1, PLD ZETA 1 | phospholipase D P1 | chr3:5711329-5718696 FORWARD LENGTH=1096
c56031_g1	AT3G56040	4e-69	Symbols:UGP3 | UDP-glucose pyrophosphorylase 3 | chr3:20792689-20797482 REVERSE LENGTH=883
c66011_g1	AT3G25860	8e-69	Symbols:LTA2, PLE2 | 2-oxoacid dehydrogenases acyltransferase family protein | chr3:9460632-9462585 FORWARD LENGTH=480
c69231_g2	AT1G10740	1e-67	alpha/beta-Hydrolases superfamily protein;
c68222_g1	AT1G65410	6e-67	Symbols:ATNAP11, TGD3, NAP11 | non-intrinsic ABC protein 11 | chr1:24295362-24297332 FORWARD LENGTH=345
c64329_g1	AT2G43900	3e-66	5PTase12__Endonuclease/exonuclease/phosphatase family protein
c70050_g1	AT4G33030	6e-65	Symbols:SQD1 | sulfoquinovosyldiacylglycerol 1 | chr4:15936051-15937566 FORWARD LENGTH=477
c61071_g1	AT2G19450	1e-64	Symbols:TAG1, AS11, ABX45, DGAT1, RDS1, ATDGAT | membrane bound O-acyl transferase (MBOAT) family protein | chr2:8426436-8429455 FORWARD LENGTH=520
c63308_g3	AT1G04640	2e-64	Symbols:LIP2 | lipoyltransferase 2 | chr1:1292541-1293248 FORWARD LENGTH=235
c68871_g1	AT1G62640	2e-64	Symbols:KAS III | 3-ketoacyl-acyl carrier protein synthase III | chr1:23192502-23194737 FORWARD LENGTH=404
c69140_g1	AT3G20320	5e-64	Symbols:TGD2 | trigalactosyldiacylglycerol2 | chr3:7087657-7089640 REVERSE LENGTH=381
c70192_g1	AT1G31480	6e-64	Symbols:SGR2 | shoot gravitropism 2 (SGR2) | chr1:11266225-11271527 FORWARD LENGTH=933
c67162_g1	AT3G51840	2e-63	Symbols:ACX4, ATSCX, ATG6 | acyl-CoA oxidase 4 | chr3:19225653-19229008 REVERSE LENGTH=436
c44013_g1	AT4G04320	2e-63	malonyl-CoA decarboxylase family protein
c65837_g1	AT2G13610	1e-62	ABCG5, ATP-BINDING CASSETTE G5
c64017_g1	AT2G38670	1e-62	Symbols:PECT1 | phosphorylethanolamine cytidylyltransferase 1 | chr2:16168979-16171680 FORWARD LENGTH=421
c68984_g1	AT5G63770	5e-62	Symbols:ATDGK2, DGK2 | diacylglycerol kinase 2 | chr5:25519293-25522404 FORWARD LENGTH=712
c68829_g1	AT3G24650	2e-61	Symbols:ABI3, SIS10 | AP2/B3-like transcriptional factor family protein | chr3:8997911-9000780 FORWARD LENGTH=720
c69441_g1	AT4G16070	7e-61	Mono-/di-acylglycerol lipase, N-terminal;Lipase, class 3
c70071_g1	AT3G07690	9e-60	6-phosphogluconate dehydrogenase family protein
c56821_g1	AT2G04540	4e-59	Beta-ketoacyl synthase; FUNCTIONS IN: transferase activity, transferring acyl groups other than amino-acyl groups, fatty acid synthase activity
c70204_g1	AT1G31770	1e-58	Symbols:ABCG14 | ATP-binding cassette 14 | chr1:11375252-11377644 REVERSE LENGTH=648
c67400_g1	AT3G19240	6e-58	Vacuolar import/degradation, Vid27-related proteinVacuolar import/degradation, Vid27-related protein
c91515_g1	AT1G74210	2e-57	ATGDPD5, GDPD5, GLYCEROPHOSPHODIESTER PHOSPHODIESTERASE 5,Encodes a member of the glycerophosphodiester phosphodiesterase (GDPD) family.
c65924_g1	AT1G12640	8e-57	ATLPLAT1, LPCAT1, LPLAT1, LYSOPHOSPHATIDYLCHOLINE ACYLTRANSFERASE 1,
c71335_g3	AT1G65580	8e-57	Symbols:FRA3 | Endonuclease/exonuclease/phosphatase family protein | chr1:24377598-24383940 REVERSE LENGTH=1101
c69799_g1	AT3G60500	4e-56	Symbols:CER7, G3 | 3'-5'-exoribonuclease family protein | chr3:22354245-22356440 FORWARD LENGTH=438
c62745_g1	AT4G24160	8e-56	ABCG4__ABC-2 type transporter family protein
c70069_g1	AT5G04540	8e-55	AtMTM2_MTM2__Myotubularin-like phosphatases II superfamily
c64914_g1	AT2G22230	1e-54	Thioesterase superfamily protein; FUNCTIONS IN: crotonoyl-[acyl-carrier-protein] hydratase activity, 3-hydroxyacyl-[acyl-carrier-protein] dehydratase activity; INVOLVED IN: defense response to fungus,
c71215_g2	AT3G14205	3e-54	SAC2__Phosphoinositide phosphatase family protein
c68808_g1	AT1G06290	1e-53	Symbols:ACX3, ATACX3 | acyl-CoA oxidase 3 | chr1:1922423-1926002 FORWARD LENGTH=675
c70913_g1	AT1G21980	1e-53	Symbols:ATPIP5K1, ATPIPK1, PIP5K1 | phosphatidylinositol-4-phosphate 5-kinase 1 | chr1:7735053-7738309 FORWARD LENGTH=752
c59987_g1	AT1G51500	1e-53	Symbols:CER5, D3, ABCG12, WBC12, ATWBC12 | ABC-2 type transporter family protein | chr1:19097967-19100972 REVERSE LENGTH=687
c69823_g1	AT5G42870	2e-53	Symbols:ATPAH2, PAH2 | phosphatidic acid phosphohydrolase 2 | chr5:17185719-17189681 REVERSE LENGTH=930
c68146_g1	AT1G07230	1e-52	Symbols:NPC1 | non-specific phospholipase C1 | chr1:2220509-2222778 REVERSE LENGTH=533
c71050_g1	AT3G18860	2e-52	transducin family protein / WD-40 repeat family proteintransducin family protein
c64023_g1	AT2G30490	4e-52	Symbols:ATC4H, C4H, CYP73A5, REF3 | cinnamate-4-hydroxylase | chr2:12993861-12995683 REVERSE LENGTH=505
c70913_g2	AT1G21980	6e-52	Symbols:ATPIP5K1, ATPIPK1, PIP5K1 | phosphatidylinositol-4-phosphate 5-kinase 1 | chr1:7735053-7738309 FORWARD LENGTH=752
c70310_g2	AT2G45670	8e-52	LCBK2__Diacylglycerol kinase family protein
c69756_g1	AT2G19880	1e-51	GCS, GLCCER SYNTHASE,Nucleotide-diphospho-sugar transferases superfamily protein
c58701_g1	AT3G28910	1e-51	Symbols:ATMYB30, MYB30 | myb domain protein 30 | chr3:10911443-10912856 FORWARD LENGTH=323
c69701_g2	AT1G53390	2e-51	ABCG24, ATP-BINDING CASSETTE G24
c65682_g1	AT3G57650	6e-51	Symbols:LPAT2 | lysophosphatidyl acyltransferase 2 | chr3:21349751-21352839 FORWARD LENGTH=389
c63835_g2	AT2G05990	2e-50	Symbols:MOD1, ENR1 | NAD(P)-binding Rossmann-fold superfamily protein | chr2:2322876-2324867 FORWARD LENGTH=390
c52093_g1	AT1G76690	4e-50	Symbols:OPR2, ATOPR2 | 12-oxophytodienoate reductase 2 | chr1:28778976-28780355 FORWARD LENGTH=374
c40051_g1	AT3G27870	5e-50	ATPase E1-E2 type family protein / haloacid dehalogenase-like hydrolase family protein
c67306_g2	AT2G39290	7e-50	Symbols:PGPS1, PGP1, PGS1 | phosphatidylglycerolphosphate synthase 1 | chr2:16407274-16408840 FORWARD LENGTH=296
c68940_g4	AT3G49050	5e-49	alpha/beta-Hydrolases superfamily protein
c71440_g3	AT4G32010	5e-49	Symbols:HSL1, HSI2-L1, VAL2 | HSI2-like 1 | chr4:15481231-15484897 FORWARD LENGTH=780
c70265_g4	AT1G15110	2e-48	ATPSS1, PHOSPHATIDYLSERINE SYNTHASE 1, PSS1
c71335_g2	AT1G65580	2e-48	Symbols:FRA3 | Endonuclease/exonuclease/phosphatase family protein | chr1:24377598-24383940 REVERSE LENGTH=1101
c64672_g1	AT4G22330	4e-48	Symbols:ATCES1 | Alkaline phytoceramidase (aPHC) | chr4:11798483-11799549 FORWARD LENGTH=255
c61103_g1	AT2G41540	2e-46	Symbols:GPDHC1 | 6-phosphogluconate dehydrogenase family protein | chr2:17326801-17328654 FORWARD LENGTH=462
c61365_g1	AT4G31050	2e-46	LIP2__Biotin/lipoate A/B protein ligase family
c53678_g1	AT3G50110	3e-46	Symbols:ATPEN3, PEN3 | PTEN 3 | chr3:18580777-18583929 REVERSE LENGTH=632
c65582_g1	AT3G63200	3e-46	Symbols:PLP9, PLA IIIB | PATATIN-like protein 9 | chr3:23346140-23347379 FORWARD LENGTH=384
c65290_g1	AT5G57690	4e-46	Symbols:ATDGK4, DGK4 | diacylglycerol kinase 4 | chr5:23372063-23374469 REVERSE LENGTH=487
c70568_g1	AT4G23850	2e-45	Symbols:LACS4 | AMP-dependent synthetase and ligase family protein | chr4:12403720-12408263 REVERSE LENGTH=666
c67954_g1	AT1G24360	1e-44	NAD(P)-binding Rossmann-fold superfamily protein; FUNCTIONS IN: 3-oxoacyl-[acyl-carrier-protein] reductase activity,
c58070_g1	AT2G26830	3e-44	Symbols:emb1187 | Protein kinase superfamily protein | chr2:11443599-11446958 FORWARD LENGTH=374
c90995_g1	AT4G35790	3e-44	Symbols:ATPLDDELTA, PLDDELTA | phospholipase D delta | chr4:16955774-16959875 REVERSE LENGTH=868
c64519_g1	AT3G15850	4e-44	Symbols:FAD5, FADB, JB67, ADS3 | fatty acid desaturase 5 | chr3:5359087-5360998 FORWARD LENGTH=371
c32754_g1	AT2G45150	5e-43	Symbols:CDS4 | cytidinediphosphate diacylglycerol synthase 4 | chr2:18613402-18615347 FORWARD LENGTH=430
c61642_g1	AT3G58490	2e-42	AtSPP1_LPPdelta_SPP1__Phosphatidic acid phosphatase (PAP2) family protein
c60260_g1	AT1G65290	5e-41	Symbols:mtACP2 | mitochondrial acyl carrier protein 2 | chr1:24249088-24250366 REVERSE LENGTH=126
c65110_g2	AT5G64440	5e-41	Symbols:AtFAAH, FAAH | fatty acid amide hydrolase | chr5:25766229-25770260 FORWARD LENGTH=607
c70477_g1	AT3G09560	2e-40	ATPAH1_PAH1__Lipin family protein
c71381_g3	AT3G11170	2e-40	Symbols:FAD7, FADD | fatty acid desaturase 7 | chr3:3499959-3502126 FORWARD LENGTH=446
c71344_g1	AT1G71010	3e-40	Symbols:FAB1C | FORMS APLOID AND BINUCLEATE CELLS 1C | chr1:26782839-26788712 FORWARD LENGTH=1648
c70948_g1	AT2G38040	4e-40	Symbols:CAC3 | acetyl Co-enzyme a carboxylase carboxyltransferase alpha subunit | chr2:15917612-15920749 FORWARD LENGTH=769
c68251_g1	AT4G19860	4e-40	alpha/beta-Hydrolases superfamily protein
c64736_g1	AT4G16700	1e-39	Symbols:PSD1 | phosphatidylserine decarboxylase 1 | chr4:9395815-9398261 REVERSE LENGTH=453
c70076_g1	AT1G80950	9e-39	Phospholipid/glycerol acyltransferase family protein
c68244_g1	AT4G04930	2e-38	Symbols:DES-1-LIKE | fatty acid desaturase family protein | chr4:2509236-2510918 FORWARD LENGTH=332
c69991_g1	AT5G04930	2e-37	Symbols:ALA1 | aminophospholipid ATPase 1 | chr5:1445509-1449568 FORWARD LENGTH=1158
c58655_g1	AT2G16280	3e-37	Symbols:KCS9 | 3-ketoacyl-CoA synthase 9 | chr2:7051186-7052724 FORWARD LENGTH=512
c56559_g1	AT4G00240	5e-37	Symbols:PLDBETA2 | phospholipase D beta 2 | chr4:106380-110718 REVERSE LENGTH=927
c66165_g1	AT5G07360	5e-37	Amidase family protein
c59976_g1	AT1G80460	1e-36	Symbols:NHO1, GLI1 | Actin-like ATPase superfamily protein | chr1:30246960-30249055 REVERSE LENGTH=522
c30787_g1	AT2G32260	3e-36	Symbols:ATCCT1, CCT1 | phosphorylcholine cytidylyltransferase | chr2:13697645-13700241 FORWARD LENGTH=332
c86264_g1	AT1G76690	6e-36	Symbols:OPR2, ATOPR2 | 12-oxophytodienoate reductase 2 | chr1:28778976-28780355 FORWARD LENGTH=374
c109462_g1	AT1G04710	1e-35	Symbols:KAT1, PKT4 | peroxisomal 3-ketoacyl-CoA thiolase 4 | chr1:1321941-1324556 FORWARD LENGTH=443
c68144_g2	AT1G21920	2e-35	Histone H3 K4-specific methyltransferase SET7/9 family protein
c25810_g1	AT5G60740	2e-35	ABCG28__ABC transporter family protein
c85039_g1	AT5G60740	2e-35	ABCG28__ABC transporter family protein
c102254_g1	AT1G26270	3e-35	Phosphatidylinositol 3- and 4-kinase family protein
c69756_g2	AT2G19880	6e-35	GCS, GLCCER SYNTHASE,Nucleotide-diphospho-sugar transferases superfamily protein
c58786_g1	AT2G40890	1e-34	Symbols:CYP98A3 | cytochrome P450, family 98, subfamily A, polypeptide 3 | chr2:17058291-17060532 REVERSE LENGTH=508
c71155_g1	AT4G35790	1e-34	Symbols:ATPLDDELTA, PLDDELTA | phospholipase D delta | chr4:16955774-16959875 REVERSE LENGTH=868
c69527_g1	AT3G07400	2e-34	lipase class 3 family proteinlipase
c53398_g1	AT4G29540	2e-34	AtLpxA_LpxA__bacterial transferase hexapeptide repeat-containing protein
c70529_g2	AT3G54020	5e-34	Symbols:AtIPCS1 | Arabidopsis Inositol phosphorylceramide synthase 1 | chr3:20006098-20008020 FORWARD LENGTH=305
c7206_g1	AT1G76690	9e-34	Symbols:OPR2, ATOPR2 | 12-oxophytodienoate reductase 2 | chr1:28778976-28780355 FORWARD LENGTH=374
c65301_g2	AT1G01710	1e-33	Acyl-CoA thioesterase family protein
c56831_g1	AT1G75020	1e-33	Symbols:LPAT4 | lysophosphatidyl acyltransferase 4 | chr1:28171779-28173357 FORWARD LENGTH=378
c65309_g3	AT2G31680	1e-33	Symbols:AtRABA5d, RABA5d | RAB GTPase homolog A5D | chr2:13473781-13474957 REVERSE LENGTH=219
c56567_g1	AT2G44620	1e-33	Symbols:MTACP-1, MTACP1 | mitochondrial acyl carrier protein 1 | chr2:18414320-18415065 FORWARD LENGTH=122
c51149_g1	AT4G30580	1e-33	Symbols:ATS2, EMB1995, LPAT1 | Phospholipid/glycerol acyltransferase family protein | chr4:14932515-14934489 REVERSE LENGTH=356
c62189_g1	AT1G52700	3e-33	alpha/beta-Hydrolases superfamily protein
c70803_g2	AT2G39220	9e-33	Symbols:PLP6, PLA IIB | PATATIN-like protein 6 | chr2:16375055-16376663 REVERSE LENGTH=499
c42915_g1	AT5G05580	1e-32	Symbols:FAD8 | fatty acid desaturase 8 | chr5:1664331-1666345 FORWARD LENGTH=435
c63420_g2	AT3G12120	2e-32	Symbols:FAD2 | fatty acid desaturase 2 | chr3:3860592-3861743 REVERSE LENGTH=383
c60622_g1	AT5G37710	3e-32	alpha/beta-Hydrolases superfamily protein
c44892_g1	AT5G18640	7e-32	alpha/beta-Hydrolases superfamily protein
c68643_g1	AT5G48370	7e-32	Thioesterase/thiol ester dehydrase-isomerase superfamily protein
c70744_g2	AT2G30470	1e-31	Symbols:HSI2, VAL1 | high-level expression of sugar-inducible gene 2 | chr2:12980904-12984724 REVERSE LENGTH=790
c65866_g1	AT5G11650	3e-31	alpha/beta-Hydrolases superfamily protein
c14776_g1	AT2G40890	5e-31	Symbols:CYP98A3 | cytochrome P450, family 98, subfamily A, polypeptide 3 | chr2:17058291-17060532 REVERSE LENGTH=508
c70149_g1	AT5G20840	5e-31	SAC4__Phosphoinositide phosphatase family protein
c64318_g1	AT3G02600	1e-30	Symbols:LPP3, ATLPP3 | lipid phosphate phosphatase 3 | chr3:551534-554411 FORWARD LENGTH=364
c69438_g1	AT1G17420	2e-30	Symbols:LOX3 | lipoxygenase 3 | chr1:5977512-5981384 FORWARD LENGTH=919
c60630_g1	AT3G23530	2e-30	Cyclopropane-fatty-acyl-phospholipid synthase
c68533_g2	AT3G54320	4e-30	Symbols:WRI1, WRI, ASML1, ATWRI1 | Integrase-type DNA-binding superfamily protein | chr3:20114809-20118599 FORWARD LENGTH=438
c65389_g2	AT1G13580	5e-30	Symbols:LAG13 | LAG1 longevity assurance homolog 3 | chr1:4645006-4646765 REVERSE LENGTH=308
c61578_g1	AT5G41040	5e-30	ASFT_HHT_RWP1__HXXXD-type acyl-transferase family?
c68787_g1	AT4G29010	6e-30	Symbols:AIM1 | Enoyl-CoA hydratase/isomerase family | chr4:14297312-14302016 REVERSE LENGTH=721
c118915_g1	AT2G04350	7e-30	Symbols:LACS8 | AMP-dependent synthetase and ligase family protein | chr2:1516086-1519178 FORWARD LENGTH=720
c43842_g1	AT3G27870	7e-30	ATPase E1-E2 type family protein / haloacid dehalogenase-like hydrolase family protein
c69436_g2	AT5G57800	7e-30	Symbols:FLP1, YRE, CER3, WAX2 | Fatty acid hydroxylase superfamily | chr5:23420589-23423832 FORWARD LENGTH=632
c67306_g1	AT2G39290	8e-30	Symbols:PGPS1, PGP1, PGS1 | phosphatidylglycerolphosphate synthase 1 | chr2:16407274-16408840 FORWARD LENGTH=296
c22990_g1	AT3G16170	2e-29	AAE13__AMP-dependent synthetase and ligase family protein
c70563_g1	AT2G33150	3e-29	Symbols:PKT3, PED1, KAT2 | peroxisomal 3-ketoacyl-CoA thiolase 3 | chr2:14047814-14050983 REVERSE LENGTH=462
c65081_g1	AT3G26790	3e-29	Symbols:FUS3 | AP2/B3-like transcriptional factor family protein | chr3:9854025-9855748 REVERSE LENGTH=313
c58998_g1	AT2G45970	4e-29	Symbols:CYP86A8, LCR | cytochrome P450, family 86, subfamily A, polypeptide 8 | chr2:18912548-18914161 REVERSE LENGTH=537
c63400_g1	AT3G55360	1e-28	Symbols:CER10, ECR, ATTSC13, TSC13 | 3-oxo-5-alpha-steroid 4-dehydrogenase family protein | chr3:20521186-20522856 REVERSE LENGTH=310
c48213_g1	AT1G52570	3e-28	Symbols:PLDALPHA2 | phospholipase D alpha 2 | chr1:19583940-19586551 REVERSE LENGTH=810
c69156_g1	AT4G31780	3e-28	Symbols:MGD1, MGDA | monogalactosyl diacylglycerol synthase 1 | chr4:15374222-15376961 FORWARD LENGTH=533
c67105_g1	AT3G06860	8e-28	Symbols:MFP2, ATMFP2 | multifunctional protein 2 | chr3:2161926-2166009 FORWARD LENGTH=725
c65518_g2	AT5G53470	8e-28	Symbols:ACBP1, ACBP | acyl-CoA binding protein 1 | chr5:21710497-21712391 FORWARD LENGTH=338
c67278_g1	AT1G63430	1e-27	ATLPLAT2, LPCAT2, LPLAT2, LYSOPHOSPHATIDYLCHOLINE ACYLTRANSFERASE 2, LYSOPHOSPHOLIPID ACYLTRANSFERASE 2
c69371_g2	AT1G73480	1e-27	alpha/beta-Hydrolases superfamily protein
c61853_g2	AT5G16390	1e-27	Symbols:CAC1, CAC1A, BCCP, BCCP1 | chloroplastic acetylcoenzyme A carboxylase 1 | chr5:5361098-5363020 REVERSE LENGTH=280
c63503_g1	AT1G21970	2e-27	Symbols:LEC1, EMB 212, EMB212, NF-YB9 | Histone superfamily protein | chr1:7727750-7729571 REVERSE LENGTH=238
c70606_g1	AT1G67560	2e-27	Symbols:LOX6 | PLAT/LH2 domain-containing lipoxygenase family protein | chr1:25319926-25324117 FORWARD LENGTH=917
c68940_g3	AT4G00500	1e-26	alpha/beta-Hydrolases superfamily protein
c69512_g1	AT1G26130	2e-26	ATPase E1-E2 type family protein / haloacid dehalogenase-like hydrolase family protein
c60891_g1	AT1G49430	2e-26	Symbols:LACS2, LRD2 | long-chain acyl-CoA synthetase 2 | chr1:18291188-18295641 FORWARD LENGTH=665
c62552_g1	AT3G03310	2e-26	Symbols:ATLCAT3, LCAT3 | lecithin:cholesterol acyltransferase 3 | chr3:778767-781488 REVERSE LENGTH=447
c67162_g2	AT3G51840	2e-26	Symbols:ACX4, ATSCX, ATG6 | acyl-CoA oxidase 4 | chr3:19225653-19229008 REVERSE LENGTH=436
c66545_g1	AT2G34770	4e-26	Symbols:FAH1, ATFAH1 | fatty acid hydroxylase 1 | chr2:14666776-14668061 FORWARD LENGTH=237
c68968_g2	AT3G12800	4e-26	Symbols:SDRB, DECR | short-chain dehydrogenase-reductase B | chr3:4063463-4064757 REVERSE LENGTH=298
c65321_g3	AT1G01120	7e-26	Symbols:KCS1 | 3-ketoacyl-CoA synthase 1 | chr1:57392-58978 REVERSE LENGTH=528
c68585_g1	AT1G19800	7e-26	Symbols:TGD1 | trigalactosyldiacylglycerol 1 | chr1:6846812-6847954 FORWARD LENGTH=350
c69371_g1	AT1G18360	1e-25	alpha/beta-Hydrolases superfamily protein
c60837_g1	AT2G41540	1e-25	Symbols:GPDHC1 | 6-phosphogluconate dehydrogenase family protein | chr2:17326801-17328654 FORWARD LENGTH=462
c95268_g1	AT3G13220	2e-25	Symbols:WBC27, ABCG26 | ABC-2 type transporter family protein | chr3:4247968-4250703 REVERSE LENGTH=685
c43903_g1	AT1G32200	3e-25	Symbols:ATS1, ACT1 | phospholipid/glycerol acyltransferase family protein | chr1:11602223-11605001 REVERSE LENGTH=459
c49776_g1	AT3G11980	3e-25	Symbols:MS2, FAR2 | Jojoba acyl CoA reductase-related male sterility protein | chr3:3814484-3816927 FORWARD LENGTH=616
c69820_g1	AT1G74320	5e-25	CEK2, CHOLINE/ETHANOLAMINE KINASE 2,encodes a choline kinase
c69076_g1	AT2G47240	5e-25	Symbols:CER8, LACS1 | AMP-dependent synthetase and ligase family protein | chr2:19393835-19397616 FORWARD LENGTH=660
c65920_g1	AT1G77420	2e-24	alpha/beta-Hydrolases superfamily protein
c59731_g1	AT1G80860	2e-24	Symbols:ATPLMT, PLMT | phospholipid N-methyltransferase | chr1:30388432-30389284 REVERSE LENGTH=164
c86478_g1	AT2G39350	2e-24	ABCG1__ABC-2 type transporter family protein
c70404_g1	AT5G24240	2e-24	Phosphatidylinositol 3- and 4-kinase ;Ubiquitin family protein
c55997_g1	AT3G12800	3e-24	Symbols:SDRB, DECR | short-chain dehydrogenase-reductase B | chr3:4063463-4064757 REVERSE LENGTH=298
c69638_g6	AT1G60490	1e-23	Symbols:ATVPS34, VPS34, PI3K | vacuolar protein sorting 34 | chr1:22285792-22290190 REVERSE LENGTH=814
c63420_g1	AT3G12120	1e-23	Symbols:FAD2 | fatty acid desaturase 2 | chr3:3860592-3861743 REVERSE LENGTH=383
c63783_g1	AT2G06050	2e-23	Symbols:OPR3 | oxophytodienoate-reductase 3 | chr2:2359240-2361971 REVERSE LENGTH=391
c19209_g1	AT4G29070	5e-23	Phospholipase A2 family protein
c60693_g1	AT1G55840	8e-23	Sec14p-like phosphatidylinositol transfer family protein
c56929_g1	AT3G06510	8e-23	Symbols:SFR2 | Glycosyl hydrolase superfamily protein | chr3:2016450-2019533 FORWARD LENGTH=656
c70513_g1	AT3G53510	1e-22	ABCG20__ABC-2 type transporter family protein
c66136_g1	AT2G30720	3e-22	Thioesterase/thiol ester dehydrase-isomerase superfamily protein;
c62996_g1	AT4G22330	3e-22	Symbols:ATCES1 | Alkaline phytoceramidase (aPHC) | chr4:11798483-11799549 FORWARD LENGTH=255
c51871_g1	AT1G02660	4e-22	alpha/beta-Hydrolases superfamily protein; FUNCTIONS IN: triglyceride lipase activity
c64560_g1	AT2G42450	4e-22	alpha/beta-Hydrolases superfamily protein
c38967_g1	AT1G31812	5e-22	Symbols:ACBP6, ACBP | acyl-CoA-binding protein 6 | chr1:11411132-11412099 REVERSE LENGTH=92
c56614_g1	AT3G12120	8e-22	Symbols:FAD2 | fatty acid desaturase 2 | chr3:3860592-3861743 REVERSE LENGTH=383
c63579_g1	AT1G65260	1e-21	Symbols:PTAC4, VIPP1 | plastid transcriptionally active 4 | chr1:24236329-24240428 FORWARD LENGTH=330
c941_g1	AT5G60740	3e-21	ABCG28__ABC transporter family protein
c59198_g1	AT2G39400	4e-21	alpha/beta-Hydrolases superfamily protein
c120032_g1	AT5G53470	9e-21	Symbols:ACBP1, ACBP | acyl-CoA binding protein 1 | chr5:21710497-21712391 FORWARD LENGTH=338
c67646_g1	AT4G04870	1e-20	Symbols:CLS | cardiolipin synthase | chr4:2461904-2464004 REVERSE LENGTH=341
c60870_g1	AT5G04930	1e-20	Symbols:ALA1 | aminophospholipid ATPase 1 | chr5:1445509-1449568 FORWARD LENGTH=1158
c69568_g1	AT3G08510	2e-20	Symbols:ATPLC2, PLC2 | phospholipase C 2 | chr3:2582626-2585556 REVERSE LENGTH=581
c67227_g1	AT3G15850	2e-20	Symbols:FAD5, FADB, JB67, ADS3 | fatty acid desaturase 5 | chr3:5359087-5360998 FORWARD LENGTH=371
c65209_g1	AT5G06090	2e-20	Symbols:ATGPAT7, GPAT7 | glycerol-3-phosphate acyltransferase 7 | chr5:1835106-1836722 FORWARD LENGTH=500
c71502_g1	AT5G23450	2e-20	Symbols:ATLCBK1, LCBK1 | long-chain base (LCB) kinase 1 | chr5:7905041-7908960 REVERSE LENGTH=778
c65184_g1	AT5G43760	2e-20	Symbols:KCS20 | 3-ketoacyl-CoA synthase 20 | chr5:17585903-17588486 FORWARD LENGTH=529
c789_g1	AT1G01120	3e-20	Symbols:KCS1 | 3-ketoacyl-CoA synthase 1 | chr1:57392-58978 REVERSE LENGTH=528
c65969_g2	AT4G00550	3e-20	Symbols:DGD2 | digalactosyl diacylglycerol deficient 2 | chr4:238154-240019 REVERSE LENGTH=473
c65607_g2	AT2G26870	6e-20	Symbols:NPC2 | non-specific phospholipase C2 | chr2:11457117-11459355 REVERSE LENGTH=514
c124907_g1	AT1G07230	1e-19	Symbols:NPC1 | non-specific phospholipase C1 | chr1:2220509-2222778 REVERSE LENGTH=533
c60220_g1	AT2G41540	1e-19	Symbols:GPDHC1 | 6-phosphogluconate dehydrogenase family protein | chr2:17326801-17328654 FORWARD LENGTH=462
c67993_g2	AT3G51830	1e-19	Symbols:ATG5, SAC8 | SAC domain-containing protein 8 | chr3:19220237-19225092 FORWARD LENGTH=588
c125507_g1	AT4G23850	1e-19	Symbols:LACS4 | AMP-dependent synthetase and ligase family protein | chr4:12403720-12408263 REVERSE LENGTH=666
c108391_g1	AT5G16230	1e-19	Plant stearoyl-acyl-carrier-protein desaturase family protein
c62148_g1	AT3G16785	2e-19	Symbols:PLDP1, PLDZ1, PLDZETA1, PLD ZETA 1 | phospholipase D P1 | chr3:5711329-5718696 FORWARD LENGTH=1096
c58696_g1	AT4G25750	2e-19	--
c69594_g1	AT2G46090	3e-19	--
c63402_g1	AT5G47730	4e-19	Sec14p-like phosphatidylinositol transfer family protein
c46394_g1	AT1G04220	5e-19	Symbols:KCS2 | 3-ketoacyl-CoA synthase 2 | chr1:1119853-1122483 REVERSE LENGTH=528
c86086_g1	AT3G01420	7e-19	Symbols:ALPHA-DOX1, DOX1, DIOX1, PADOX-1 | Peroxidase superfamily protein | chr3:159689-162726 REVERSE LENGTH=639
c69144_g2	AT1G64460	1e-18	Protein kinase superfamily protein; FUNCTIONS IN: inositol or phosphatidylinositol kinase activity,
c87707_g1	AT2G30200	2e-18	EMB3147, EMBRYO DEFECTIVE 3147,catalytics;transferases;[acyl-carrier-protein] S-malonyltransferases
c27595_g2	AT2G43710	2e-18	Symbols:SSI2, FAB2 | Plant stearoyl-acyl-carrier-protein desaturase family protein | chr2:18120107-18122495 FORWARD LENGTH=401
c27488_g1	AT2G47630	2e-18	alpha/beta-Hydrolases superfamily protein
c67724_g1	AT5G51290	2e-18	ACD5__Diacylglycerol kinase family protein
c71358_g1	AT1G05630	3e-18	Symbols:AT5PTASE13, 5PTASE13 | Endonuclease/exonuclease/phosphatase family protein | chr1:1682483-1687153 FORWARD LENGTH=1170
c61897_g1	AT4G38570	3e-18	Symbols:PIS2 | probable CDP-diacylglycerol--inositol 3-phosphatidyltransferase 2 | chr4:18031420-18033091 REVERSE LENGTH=225
c52143_g1	AT1G53390	5e-18	ABCG24, ATP-BINDING CASSETTE G24
c62123_g1	AT3G18850	5e-18	Symbols:LPAT5 | lysophosphatidyl acyltransferase 5 | chr3:6499529-6500840 REVERSE LENGTH=375
c83653_g1	AT2G38040	7e-18	Symbols:CAC3 | acetyl Co-enzyme a carboxylase carboxyltransferase alpha subunit | chr2:15917612-15920749 FORWARD LENGTH=769
c62192_g1	AT1G01600	1e-17	Symbols:CYP86A4 | cytochrome P450, family 86, subfamily A, polypeptide 4 | chr1:219200-220994 FORWARD LENGTH=554
c66923_g2	AT1G52700	1e-17	alpha/beta-Hydrolases superfamily protein
c61821_g1	AT2G40220	1e-17	Symbols:ABI4, SUN6, SIS5, ISI3, GIN6, SAN5, ATABI4 | Integrase-type DNA-binding superfamily protein | chr2:16796599-16797585 REVERSE LENGTH=328
c62289_g1	AT4G31780	1e-17	Symbols:MGD1, MGDA | monogalactosyl diacylglycerol synthase 1 | chr4:15374222-15376961 FORWARD LENGTH=533
c68517_g1	AT4G27420	2e-17	ABCG9__ABC-2 type transporter family protein
c71133_g2	AT3G05420	3e-17	Symbols:ACBP4 | acyl-CoA binding protein 4 | chr3:1561880-1567047 FORWARD LENGTH=669
c96065_g1	AT1G51500	4e-17	Symbols:CER5, D3, ABCG12, WBC12, ATWBC12 | ABC-2 type transporter family protein | chr1:19097967-19100972 REVERSE LENGTH=687
c50600_g1	AT3G57650	4e-17	Symbols:LPAT2 | lysophosphatidyl acyltransferase 2 | chr3:21349751-21352839 FORWARD LENGTH=389
c71092_g1	AT1G34260	5e-17	Symbols:FAB1D | FORMS APLOID AND BINUCLEATE CELLS 1A | chr1:12485967-12491799 FORWARD LENGTH=1456
c27272_g1	AT1G51440	6e-17	DAD1-LIKE LIPASE 2, DALL2,Encodes a lipase that hydrolyzes phosphatidylcholine, glycolipids as well as triacylglycerols.
c69500_g1	AT4G00400	6e-17	Symbols:GPAT8, AtGPAT8 | glycerol-3-phosphate acyltransferase 8 | chr4:174312-176734 REVERSE LENGTH=500
c118789_g1	AT1G65060	7e-17	Symbols:4CL3 | 4-coumarate:CoA ligase 3 | chr1:24167385-24171457 REVERSE LENGTH=561
c56246_g1	AT5G05580	7e-17	Symbols:FAD8 | fatty acid desaturase 8 | chr5:1664331-1666345 FORWARD LENGTH=435
c62855_g1	AT1G55020	9e-17	Symbols:LOX1, ATLOX1 | lipoxygenase 1 | chr1:20525798-20530143 FORWARD LENGTH=859
c87012_g1	AT3G05970	1e-16	Symbols:LACS6, ATLACS6 | long-chain acyl-CoA synthetase 6 | chr3:1786510-1791746 REVERSE LENGTH=701
c46394_g2	AT5G43760	1e-16	Symbols:KCS20 | 3-ketoacyl-CoA synthase 20 | chr5:17585903-17588486 FORWARD LENGTH=529
c72158_g1	AT2G42690	2e-16	alpha/beta-Hydrolases superfamily protein
c70463_g2	AT3G48610	2e-16	Symbols:NPC6 | non-specific phospholipase C6 | chr3:18011653-18013959 REVERSE LENGTH=520
c61129_g2	AT4G10020	2e-16	Symbols:AtHSD5, HSD5 | hydroxysteroid dehydrogenase 5 | chr4:6268363-6270179 FORWARD LENGTH=389
c55169_g1	AT5G10480	2e-16	Symbols:PAS2 | Protein-tyrosine phosphatase-like, PTPLA | chr5:3298047-3300048 REVERSE LENGTH=230
c56966_g1	AT5G41040	2e-16	ASFT_HHT_RWP1__HXXXD-type acyl-transferase family?
c55471_g1	AT1G55020	3e-16	Symbols:LOX1, ATLOX1 | lipoxygenase 1 | chr1:20525798-20530143 FORWARD LENGTH=859
c57656_g1	AT2G26250	3e-16	Symbols:FDH, KCS10 | 3-ketoacyl-CoA synthase 10 | chr2:11170799-11173059 REVERSE LENGTH=550
c64489_g1	AT4G05210	3e-16	AtLpxD1_LpxD1__Trimeric LpxA-like enzymes superfamily protein
c65613_g2	AT4G26740	3e-16	Symbols:ATS1, CLO1, ATPXG1 | seed gene 1 | chr4:13473791-13475278 REVERSE LENGTH=245
c64098_g1	AT4G28110	3e-16	Symbols:AtMYB41, MYB41 | myb domain protein 41 | chr4:13968166-13969384 REVERSE LENGTH=282
c107821_g1	AT2G37360	4e-16	ABCG2__ABC-2 type transporter family protein
c123693_g1	AT5G48370	4e-16	Thioesterase/thiol ester dehydrase-isomerase superfamily protein
c34752_g1	AT2G30490	5e-16	Symbols:ATC4H, C4H, CYP73A5, REF3 | cinnamate-4-hydroxylase | chr2:12993861-12995683 REVERSE LENGTH=505
c68793_g3	AT2G20900	6e-16	Symbols:DGK5, ATDGK5 | diacylglycerol kinase 5 | chr2:8989412-8992798 REVERSE LENGTH=509
c43875_g1	AT3G11470	6e-16	4'-phosphopantetheinyl transferase superfamily
c65927_g1	AT2G38670	1e-15	Symbols:PECT1 | phosphorylethanolamine cytidylyltransferase 1 | chr2:16168979-16171680 FORWARD LENGTH=421
c11619_g1	AT5G58670	1e-15	Symbols:ATPLC1, ATPLC, PLC1 | phospholipase C1 | chr5:23704457-23706751 REVERSE LENGTH=561
c59828_g1	AT5G05580	2e-15	Symbols:FAD8 | fatty acid desaturase 8 | chr5:1664331-1666345 FORWARD LENGTH=435
c58976_g1	AT5G16120	2e-15	alpha/beta-Hydrolases superfamily protein
c118814_g1	AT1G76150	3e-15	Symbols:ECH2, ATECH2 | enoyl-CoA hydratase 2 | chr1:28575236-28577637 REVERSE LENGTH=309
c59046_g1	AT5G04930	3e-15	Symbols:ALA1 | aminophospholipid ATPase 1 | chr5:1445509-1449568 FORWARD LENGTH=1158
c22492_g1	AT5G33370	3e-15	GDSL-like Lipase/Acylhydrolase superfamily protein
c49353_g1	AT3G08510	4e-15	Symbols:ATPLC2, PLC2 | phospholipase C 2 | chr3:2582626-2585556 REVERSE LENGTH=581
c82525_g1	AT5G19410	5e-15	ABCG23__ABC-2 type transporter family protein
c70480_g2	AT1G74960	6e-15	Symbols:FAB1, KAS2 | fatty acid biosynthesis 1 | chr1:28152564-28155948 REVERSE LENGTH=541
c56358_g1	AT5G47730	6e-15	Sec14p-like phosphatidylinositol transfer family protein
c72995_g1	AT4G13550	8e-15	triglyceride lipases
c51519_g1	AT1G15080	9e-15	Symbols:ATPAP2, ATLPP2, LPP2 | lipid phosphate phosphatase 2 | chr1:5188080-5189476 FORWARD LENGTH=290
c70192_g2	AT1G31480	1e-14	Symbols:SGR2 | shoot gravitropism 2 (SGR2) | chr1:11266225-11271527 FORWARD LENGTH=933
c42589_g1	AT1G71160	1e-14	Symbols:KCS7 | 3-ketoacyl-CoA synthase 7 | chr1:26828788-26830170 REVERSE LENGTH=460
c123607_g1	AT1G34260	2e-14	Symbols:FAB1D | FORMS APLOID AND BINUCLEATE CELLS 1A | chr1:12485967-12491799 FORWARD LENGTH=1456
c125369_g1	AT1G74960	2e-14	Symbols:FAB1, KAS2 | fatty acid biosynthesis 1 | chr1:28152564-28155948 REVERSE LENGTH=541
c81876_g1	AT2G46500	2e-14	Symbols:ATPI4K GAMMA 4, UBDK GAMMA 4, PI4K GAMMA 4 | phosphoinositide 4-kinase gamma 4 | chr2:19086741-19088534 REVERSE LENGTH=566
c68042_g1	AT5G58670	2e-14	Symbols:ATPLC1, ATPLC, PLC1 | phospholipase C1 | chr5:23704457-23706751 REVERSE LENGTH=561
c58829_g1	AT5G11090	4e-14	serine-rich protein-related
c71502_g2	AT5G23450	4e-14	Symbols:ATLCBK1, LCBK1 | long-chain base (LCB) kinase 1 | chr5:7905041-7908960 REVERSE LENGTH=778
c65621_g1	AT2G13610	6e-14	ABCG5, ATP-BINDING CASSETTE G5
c58829_g2	AT5G11090	6e-14	serine-rich protein-related
c678_g1	AT1G67730	9e-14	Symbols:YBR159, KCR1, ATKCR1 | beta-ketoacyl reductase 1 | chr1:25391676-25393365 FORWARD LENGTH=318
c71201_g1	AT1G55020	1e-13	Symbols:LOX1, ATLOX1 | lipoxygenase 1 | chr1:20525798-20530143 FORWARD LENGTH=859
c67316_g1	AT1G78690	1e-13	Encodes a lysoglycerophospholipid O-acyltransferase that acylates 1-acyl lyso PE and 1-acyl lyso PG but not PE or PG.
c82089_g1	AT3G21090	1e-13	ABCG15__ABC-2 type transporter family protein
c67523_g2	AT5G58690	1e-13	Symbols:ATPLC5, PLC5 | phosphatidylinositol-speciwc phospholipase C5 | chr5:23709676-23712030 REVERSE LENGTH=578
c73980_g1	AT5G60740	1e-13	ABCG28__ABC transporter family protein
c68615_g2	AT5G46290	2e-13	Symbols:KASI | 3-ketoacyl-acyl carrier protein synthase I | chr5:18774439-18776629 REVERSE LENGTH=489
c7344_g1	AT2G06050	3e-13	Symbols:OPR3 | oxophytodienoate-reductase 3 | chr2:2359240-2361971 REVERSE LENGTH=391
c96063_g1	AT1G74210	4e-13	ATGDPD5, GDPD5, GLYCEROPHOSPHODIESTER PHOSPHODIESTERASE 5,Encodes a member of the glycerophosphodiester phosphodiesterase (GDPD) family.
c50600_g2	AT3G57650	4e-13	Symbols:LPAT2 | lysophosphatidyl acyltransferase 2 | chr3:21349751-21352839 FORWARD LENGTH=389
c81699_g1	AT5G05960	4e-13	Bifunctional inhibitor/lipid-transfer protein/seed storage 2S albumin superfamily protein
c32684_g1	AT5G27200	4e-13	Symbols:ACP5 | acyl carrier protein 5 | chr5:9571185-9571989 FORWARD LENGTH=139
c108939_g1	AT5G47730	4e-13	Sec14p-like phosphatidylinositol transfer family protein
c110100_g1	AT1G76690	6e-13	Symbols:OPR2, ATOPR2 | 12-oxophytodienoate reductase 2 | chr1:28778976-28780355 FORWARD LENGTH=374
c35878_g2	AT3G14075	6e-13	Mono-/di-acylglycerol lipase, N-terminal;Lipase, class 3
c87428_g1	AT5G48880	6e-13	Symbols:PKT2, KAT5 | peroxisomal 3-keto-acyl-CoA thiolase 2 | chr5:19814576-19817021 REVERSE LENGTH=457
c53040_g1	AT5G43280	7e-13	Symbols:ATDCI1, DCI1 | delta(3,5),delta(2,4)-dienoyl-CoA isomerase 1 | chr5:17367947-17369113 FORWARD LENGTH=278
c67777_g1	AT3G51830	8e-13	Symbols:ATG5, SAC8 | SAC domain-containing protein 8 | chr3:19220237-19225092 FORWARD LENGTH=588
c49353_g2	AT3G08510	9e-13	Symbols:ATPLC2, PLC2 | phospholipase C 2 | chr3:2582626-2585556 REVERSE LENGTH=581
c30642_g1	AT3G25780	1e-12	Symbols:AOC3 | allene oxide cyclase 3 | chr3:9409362-9410409 FORWARD LENGTH=258
c68029_g1	AT5G23190	1e-12	Symbols:CYP86B1 | cytochrome P450, family 86, subfamily B, polypeptide 1 | chr5:7803478-7805659 REVERSE LENGTH=559
c69385_g2	AT3G27670	3e-12	Symbols:RST1 | ARM repeat superfamily protein | chr3:10245338-10253158 FORWARD LENGTH=1841
c70227_g2	AT5G55380	3e-12	MBOAT (membrane bound O-acyl transferase) family protein
c13231_g1	AT2G40116	5e-12	Phosphoinositide-specific phospholipase C family protein
c63785_g1	AT5G42650	5e-12	Symbols:AOS, CYP74A, DDE2 | allene oxide synthase | chr5:17097803-17099359 REVERSE LENGTH=518
c19599_g1	AT1G52570	7e-12	Symbols:PLDALPHA2 | phospholipase D alpha 2 | chr1:19583940-19586551 REVERSE LENGTH=810
c3902_g1	AT3G15730	7e-12	Symbols:PLDALPHA1, PLD | phospholipase D alpha 1 | chr3:5330835-5333474 FORWARD LENGTH=810
c46790_g1	AT3G62860	9e-12	alpha/beta-Hydrolases superfamily protein
c66961_g1	AT4G33790	1e-11	Symbols:CER4, G7, FAR3 | Jojoba acyl CoA reductase-related male sterility protein | chr4:16204325-16207891 REVERSE LENGTH=493
c71387_g1	AT5G04930	1e-11	Symbols:ALA1 | aminophospholipid ATPase 1 | chr5:1445509-1449568 FORWARD LENGTH=1158
c17190_g1	AT5G11090	1e-11	serine-rich protein-related
c61035_g1	AT5G47630	1e-11	Symbols:mtACP3 | mitochondrial acyl carrier protein 3 | chr5:19306397-19306885 FORWARD LENGTH=131
c69638_g5	AT1G60490	3e-11	Symbols:ATVPS34, VPS34, PI3K | vacuolar protein sorting 34 | chr1:22285792-22290190 REVERSE LENGTH=814
c1773_g1	AT2G40890	3e-11	Symbols:CYP98A3 | cytochrome P450, family 98, subfamily A, polypeptide 3 | chr2:17058291-17060532 REVERSE LENGTH=508
c110324_g1	AT3G14205	4e-11	SAC2__Phosphoinositide phosphatase family protein
c44069_g1	AT5G03080	4e-11	LPPgamma__Phosphatidic acid phosphatase (PAP2) family protein
c56434_g1	AT1G07720	5e-11	Symbols:KCS3 | 3-ketoacyl-CoA synthase 3 | chr1:2390970-2392406 REVERSE LENGTH=478
c100153_g1	AT2G23180	6e-11	Symbols:CYP96A1 | cytochrome P450, family 96, subfamily A, polypeptide 1 | chr2:9874953-9876503 FORWARD LENGTH=516
c56407_g1	AT3G60340	7e-11	alpha/beta-Hydrolases superfamily protein
c48672_g1	AT2G20860	9e-11	Symbols:LIP1 | lipoic acid synthase 1 | chr2:8979636-8980983 FORWARD LENGTH=374
c48693_g1	AT4G19860	1e-10	alpha/beta-Hydrolases superfamily protein
c67502_g1	AT3G60340	2e-10	alpha/beta-Hydrolases superfamily protein
c55197_g1	AT3G61580	2e-10	AtSLD1_SLD1__Fatty acid/sphingolipid desaturase
c2548_g1	AT5G17780	2e-10	alpha/beta-Hydrolases superfamily protein
c61274_g1	AT1G73680	3e-10	Symbols:ALPHA DOX2 | alpha dioxygenase | chr1:27704221-27707417 REVERSE LENGTH=640
c101428_g1	AT3G25110	4e-10	Symbols:AtFaTA, FaTA | fatA acyl-ACP thioesterase | chr3:9146589-9148273 REVERSE LENGTH=362
c70634_g2	AT3G25610	4e-10	ATPase E1-E2 type family protein / haloacid dehalogenase-like hydrolase family protein
c99860_g1	AT5G44240	4e-10	Symbols:ALA2 | aminophospholipid ATPase 2 | chr5:17817186-17823598 FORWARD LENGTH=1139
c46498_g1	AT1G14190	8e-10	Glucose-methanol-choline (GMC) oxidoreductase family protein
c39691_g1	AT3G15850	9e-10	Symbols:FAD5, FADB, JB67, ADS3 | fatty acid desaturase 5 | chr3:5359087-5360998 FORWARD LENGTH=371
c64087_g2	AT5G23940	9e-10	Symbols:EMB3009, PEL3, DCR | HXXXD-type acyl-transferase family protein | chr5:8076616-8079677 REVERSE LENGTH=484
c110570_g1	AT3G03540	1e-09	Symbols:NPC5 | non-specific phospholipase C5 | chr3:846350-848297 REVERSE LENGTH=521
c65553_g1	AT3G19260	1e-09	Symbols:LAG1 HOMOLOG 2, LOH2 | LAG1 homologue 2 | chr3:6669448-6671257 REVERSE LENGTH=296
c59603_g1	AT3G25620	1e-09	ABCG21__ABC-2 type transporter family protein
c117057_g1	AT4G15130	1e-09	Symbols:ATCCT2, CCT2 | phosphorylcholine cytidylyltransferase2 | chr4:8637793-8639388 FORWARD LENGTH=304
c15930_g1	AT5G33370	1e-09	GDSL-like Lipase/Acylhydrolase superfamily protein
c102079_g1	AT1G06520	2e-09	Symbols:ATGPAT1, GPAT1 | glycerol-3-phosphate acyltransferase 1 | chr1:1994170-1996067 REVERSE LENGTH=585
c121841_g1	AT1G72520	2e-09	Symbols:LOX4 | PLAT/LH2 domain-containing lipoxygenase family protein | chr1:27308611-27312589 FORWARD LENGTH=926
c106925_g1	AT2G35690	2e-09	Symbols:ACX5 | acyl-CoA oxidase 5 | chr2:14999962-15002892 FORWARD LENGTH=664
c81065_g1	AT4G09760	2e-09	Protein kinase superfamily
c7272_g1	AT5G42650	2e-09	Symbols:AOS, CYP74A, DDE2 | allene oxide synthase | chr5:17097803-17099359 REVERSE LENGTH=518
c68667_g1	AT1G08980	3e-09	Symbols:ATAMI1, AMI1, ATTOC64-I, TOC64-I | amidase 1 | chr1:2884455-2886430 FORWARD LENGTH=425
c43980_g2	AT1G51500	3e-09	Symbols:CER5, D3, ABCG12, WBC12, ATWBC12 | ABC-2 type transporter family protein | chr1:19097967-19100972 REVERSE LENGTH=687
c64402_g1	AT1G72970	3e-09	Symbols:HTH, EDA17 | Glucose-methanol-choline (GMC) oxidoreductase family protein | chr1:27452872-27455706 FORWARD LENGTH=594
c57634_g1	AT2G37940	3e-09	Symbols:AtIPCS2 | Arabidopsis Inositol phosphorylceramide synthase 2 | chr2:15877169-15879411 FORWARD LENGTH=305
c68960_g1	AT5G58860	4e-09	Symbols:CYP86A1, CYP86 | cytochrome P450, family 86, subfamily A, polypeptide 1 | chr5:23765999-23767997 REVERSE LENGTH=513
c44348_g1	AT5G04930	6e-09	Symbols:ALA1 | aminophospholipid ATPase 1 | chr5:1445509-1449568 FORWARD LENGTH=1158
c81977_g1	AT1G13580	7e-09	Symbols:LAG13 | LAG1 longevity assurance homolog 3 | chr1:4645006-4646765 REVERSE LENGTH=308
c74251_g1	AT3G13220	7e-09	Symbols:WBC27, ABCG26 | ABC-2 type transporter family protein | chr3:4247968-4250703 REVERSE LENGTH=685
c56488_g2	AT5G60340	7e-09	AAK6_AK6__P-loop containing nucleoside triphosphate hydrolases superfamily protein
c69701_g4	AT5G60740	7e-09	ABCG28__ABC transporter family protein
c27756_g1	AT1G62640	8e-09	Symbols:KAS III | 3-ketoacyl-acyl carrier protein synthase III | chr1:23192502-23194737 FORWARD LENGTH=404
c85838_g1	AT3G53980	8e-09	Bifunctional inhibitor/lipid-transfer protein/seed storage 2S albumin superfamily protein
c43760_g1	AT1G11090	9e-09	alpha/beta-Hydrolases superfamily protein
c3698_g1	AT2G26420	9e-09	Symbols:PIP5K3 | 1-phosphatidylinositol-4-phosphate 5-kinase 3 | chr2:11239434-11242239 REVERSE LENGTH=705
c27595_g1	AT5G16240	9e-09	Plant stearoyl-acyl-carrier-protein desaturase family protein
c127579_g1	AT5G60740	9e-09	ABCG28__ABC transporter family protein
c15677_g1	AT4G27030	1e-08	Symbols:FAD4, FADA | fatty acid desaturase A | chr4:13571951-13572922 FORWARD LENGTH=323
c104073_g1	AT1G53390	2e-08	ABCG24, ATP-BINDING CASSETTE G24
c64054_g1	AT1G71960	2e-08	Symbols:ABCG25, ATABCG25 | ATP-binding casette family G25 | chr1:27082587-27088163 REVERSE LENGTH=662
c117211_g1	AT3G04290	2e-08	Symbols:ATLTL1, LTL1 | Li-tolerant lipase 1 | chr3:1133620-1136223 REVERSE LENGTH=366
c78968_g1	AT3G04290	2e-08	Symbols:ATLTL1, LTL1 | Li-tolerant lipase 1 | chr3:1133620-1136223 REVERSE LENGTH=366
c91365_g1	AT5G48880	2e-08	Symbols:PKT2, KAT5 | peroxisomal 3-keto-acyl-CoA thiolase 2 | chr5:19814576-19817021 REVERSE LENGTH=457
c64057_g1	AT2G34690	3e-08	Symbols:ACD11 | Glycolipid transfer protein (GLTP) family protein | chr2:14630425-14631779 FORWARD LENGTH=206
c67036_g2	AT4G01900	3e-08	Symbols:PII, GLB1 | GLNB1 homolog | chr4:821736-823294 FORWARD LENGTH=196
c88861_g1	AT5G04930	3e-08	Symbols:ALA1 | aminophospholipid ATPase 1 | chr5:1445509-1449568 FORWARD LENGTH=1158
c87211_g1	AT2G40116	4e-08	Phosphoinositide-specific phospholipase C family protein
c59112_g1	AT3G25780	4e-08	Symbols:AOC3 | allene oxide cyclase 3 | chr3:9409362-9410409 FORWARD LENGTH=258
c68222_g2	AT1G65410	5e-08	Symbols:ATNAP11, TGD3, NAP11 | non-intrinsic ABC protein 11 | chr1:24295362-24297332 FORWARD LENGTH=345
c65238_g1	AT3G54950	5e-08	Symbols:PLP7, PLA IIIA | patatin-like protein 6 | chr3:20359076-20360774 REVERSE LENGTH=488
c64969_g2	AT4G39490	5e-08	Symbols:CYP96A10 | cytochrome P450, family 96, subfamily A, polypeptide 10 | chr4:18365229-18366788 FORWARD LENGTH=519
c57831_g1	AT5G03770	5e-08	Symbols:KDTA | KDO transferase A | chr5:995191-997622 FORWARD LENGTH=447
c58046_g1	AT1G02680	6e-08	Symbols:TAF13 | TBP-associated factor 13 | chr1:581084-581919 FORWARD LENGTH=126
c65791_g1	AT1G52760	6e-08	Symbols:LysoPL2 | lysophospholipase 2 | chr1:19651378-19652576 FORWARD LENGTH=332
c54842_g1	AT1G72110	6e-08	O-acyltransferase (WSD1-like) family protein
c61769_g1	AT3G06960	6e-08	Symbols:PDE320, TGD4 | pigment defective 320 | chr3:2194379-2196504 REVERSE LENGTH=479
c51202_g1	AT3G14360	7e-08	alpha/beta-Hydrolases superfamily protein
c112293_g1	AT3G04290	8e-08	Symbols:ATLTL1, LTL1 | Li-tolerant lipase 1 | chr3:1133620-1136223 REVERSE LENGTH=366
c21672_g1	AT5G39400	8e-08	Symbols:ATPTEN1, PTEN1 | Calcium/lipid-binding (CaLB) phosphatase | chr5:15766251-15767922 FORWARD LENGTH=412
c31321_g1	AT1G55020	9e-08	Symbols:LOX1, ATLOX1 | lipoxygenase 1 | chr1:20525798-20530143 FORWARD LENGTH=859
c113329_g1	AT3G58490	9e-08	AtSPP1_LPPdelta_SPP1__Phosphatidic acid phosphatase (PAP2) family protein
c27814_g1	AT1G05800	1e-07	Symbols:DGL | alpha/beta-Hydrolases superfamily protein | chr1:1741204-1742619 FORWARD LENGTH=471
c49944_g1	AT1G19640	1e-07	Symbols:JMT | jasmonic acid carboxyl methyltransferase | chr1:6789166-6791708 REVERSE LENGTH=389
c67058_g1	AT1G28300	1e-07	Symbols:LEC2 | AP2/B3-like transcriptional factor family protein | chr1:9897054-9899838 REVERSE LENGTH=363
c31999_g1	AT1G51680	1e-07	Symbols:4CL1, 4CL.1, AT4CL1 | 4-coumarate:CoA ligase 1 | chr1:19159007-19161464 REVERSE LENGTH=561
c115376_g1	AT2G20900	1e-07	Symbols:DGK5, ATDGK5 | diacylglycerol kinase 5 | chr2:8989412-8992798 REVERSE LENGTH=509
c114883_g1	AT5G27630	1e-07	Symbols:ACBP5 | acyl-CoA binding protein 5 | chr5:9776101-9780780 FORWARD LENGTH=648
c24709_g1	AT5G64440	1e-07	Symbols:AtFAAH, FAAH | fatty acid amide hydrolase | chr5:25766229-25770260 FORWARD LENGTH=607
c65269_g1	AT4G16820	2e-07	Symbols:PLA-I{beta]2 | alpha/beta-Hydrolases superfamily protein | chr4:9467563-9469116 FORWARD LENGTH=517
c61858_g1	AT5G14180	2e-07	Symbols:MPL1 | Myzus persicae-induced lipase 1 | chr5:4571442-4574413 REVERSE LENGTH=418
c14265_g1	AT1G73050	3e-07	Glucose-methanol-choline (GMC) oxidoreductase family protein
c83961_g1	AT1G76690	3e-07	Symbols:OPR2, ATOPR2 | 12-oxophytodienoate reductase 2 | chr1:28778976-28780355 FORWARD LENGTH=374
c126241_g1	AT3G56960	3e-07	Symbols:PIP5K4 | phosphatidyl inositol monophosphate 5 kinase 4 | chr3:21080957-21083885 FORWARD LENGTH=779
c40225_g1	AT1G55020	4e-07	Symbols:LOX1, ATLOX1 | lipoxygenase 1 | chr1:20525798-20530143 FORWARD LENGTH=859
c106789_g1	AT3G01420	4e-07	Symbols:ALPHA-DOX1, DOX1, DIOX1, PADOX-1 | Peroxidase superfamily protein | chr3:159689-162726 REVERSE LENGTH=639
c2462_g1	AT3G08510	4e-07	Symbols:ATPLC2, PLC2 | phospholipase C 2 | chr3:2582626-2585556 REVERSE LENGTH=581
c61328_g1	AT5G07600	4e-07	Oleosin family protein
c84775_g1	AT5G10170	4e-07	Symbols:ATMIPS3, MIPS3 | myo-inositol-1-phosphate synthase 3 | chr5:3187538-3190161 REVERSE LENGTH=510
c33862_g1	AT3G53980	5e-07	Bifunctional inhibitor/lipid-transfer protein/seed storage 2S albumin superfamily protein
c74869_g1	AT3G53510	6e-07	ABCG20__ABC-2 type transporter family protein
c42649_g1	AT3G26790	9e-07	Symbols:FUS3 | AP2/B3-like transcriptional factor family protein | chr3:9854025-9855748 REVERSE LENGTH=313
c61596_g1	AT4G08570	9e-07	Heavy metal transport/detoxification superfamily protein
c67714_g1	AT2G30550	1e-06	DAD1-LIKE LIPASE 3, DALL3,Encodes a lipase that hydrolyzes phosphatidylcholine, glycolipids as well as triacylglycerols.
c60624_g1	AT2G38110	1e-06	Symbols:ATGPAT6, GPAT6 | glycerol-3-phosphate acyltransferase 6 | chr2:15952816-15955364 REVERSE LENGTH=501
c99591_g1	AT3G53510	1e-06	ABCG20__ABC-2 type transporter family protein
c69836_g3	AT4G24230	1e-06	Symbols:ACBP3 | acyl-CoA-binding domain 3 | chr4:12567122-12568754 REVERSE LENGTH=366
c53766_g1	AT1G55020	2e-06	Symbols:LOX1, ATLOX1 | lipoxygenase 1 | chr1:20525798-20530143 FORWARD LENGTH=859
c85600_g1	AT1G80460	2e-06	Symbols:NHO1, GLI1 | Actin-like ATPase superfamily protein | chr1:30246960-30249055 REVERSE LENGTH=522
c84619_g1	AT3G01420	2e-06	Symbols:ALPHA-DOX1, DOX1, DIOX1, PADOX-1 | Peroxidase superfamily protein | chr3:159689-162726 REVERSE LENGTH=639
c56783_g1	AT3G55940	2e-06	Phosphoinositide-specific phospholipase C family protein
c94474_g1	AT5G22420	2e-06	Symbols:FAR7 | fatty acid reductase 7 | chr5:7429903-7432586 FORWARD LENGTH=409
c46540_g1	AT1G13580	3e-06	Symbols:LAG13 | LAG1 longevity assurance homolog 3 | chr1:4645006-4646765 REVERSE LENGTH=308
c51557_g1	AT5G04930	3e-06	Symbols:ALA1 | aminophospholipid ATPase 1 | chr5:1445509-1449568 FORWARD LENGTH=1158
c112655_g1	AT5G55380	3e-06	MBOAT (membrane bound O-acyl transferase) family protein
c65466_g1	AT2G16280	4e-06	Symbols:KCS9 | 3-ketoacyl-CoA synthase 9 | chr2:7051186-7052724 FORWARD LENGTH=512
c32609_g1	AT1G14190	6e-06	Glucose-methanol-choline (GMC) oxidoreductase family protein
c77230_g1	AT1G64460	6e-06	Protein kinase superfamily protein; FUNCTIONS IN: inositol or phosphatidylinositol kinase activity,
c38011_g1	AT3G09560	6e-06	ATPAH1_PAH1__Lipin family protein
c55395_g1	AT3G22400	6e-06	Symbols:LOX5 | PLAT/LH2 domain-containing lipoxygenase family protein | chr3:7927011-7931167 FORWARD LENGTH=886
c58021_g2	AT3G54320	6e-06	Symbols:WRI1, WRI, ASML1, ATWRI1 | Integrase-type DNA-binding superfamily protein | chr3:20114809-20118599 FORWARD LENGTH=438
c8933_g1	AT3G62590	6e-06	alpha/beta-Hydrolases superfamily protein
c115275_g1	AT4G37050	6e-06	Symbols:PLP4, PLA V, AtPLAIVC | PATATIN-like protein 4 | chr4:17457261-17459642 REVERSE LENGTH=428
c33326_g1	AT1G76690	8e-06	Symbols:OPR2, ATOPR2 | 12-oxophytodienoate reductase 2 | chr1:28778976-28780355 FORWARD LENGTH=374
c100238_g1	AT2G31690	8e-06	DAD1-LIKE LIPASE 5, DALL5,Encodes a lipase that hydrolyzes phosphatidylcholine, glycolipids as well as triacylglycerols.
c68684_g1	AT3G26790	8e-06	Symbols:FUS3 | AP2/B3-like transcriptional factor family protein | chr3:9854025-9855748 REVERSE LENGTH=313
c19537_g1	AT4G24160	9e-06	ABCG4__ABC-2 type transporter family protein
c67420_g2	AT5G15530	9e-06	Symbols:BCCP2, CAC1-B | biotin carboxyl carrier protein 2 | chr5:5038955-5040437 FORWARD LENGTH=255
c65711_g2	AT1G07720	1e-05	Symbols:KCS3 | 3-ketoacyl-CoA synthase 3 | chr1:2390970-2392406 REVERSE LENGTH=478
c53948_g2	AT1G34430	1e-05	Symbols:EMB3003 | 2-oxoacid dehydrogenases acyltransferase family protein | chr1:12588027-12590084 REVERSE LENGTH=465
c62753_g1	AT1G73050	1e-05	Glucose-methanol-choline (GMC) oxidoreductase family protein
c63860_g1	AT3G02600	1e-05	Symbols:LPP3, ATLPP3 | lipid phosphate phosphatase 3 | chr3:551534-554411 FORWARD LENGTH=364
c50543_g1	AT3G12120	1e-05	Symbols:FAD2 | fatty acid desaturase 2 | chr3:3860592-3861743 REVERSE LENGTH=383
c24653_g1	AT3G61580	1e-05	AtSLD1_SLD1__Fatty acid/sphingolipid desaturase
c35685_g1	AT4G08570	1e-05	Heavy metal transport/detoxification superfamily protein
c42322_g1	AT4G18550	1e-05	AtDSEL_DSEL__alpha/beta-Hydrolases superfamily protein
c122677_g1	AT5G07600	1e-05	Oleosin family protein
c57990_g1	AT1G56330	2e-05	Symbols:SAR1, ATSAR1, ATSARA1B, ATSAR1B, SAR1B | secretion-associated RAS 1B | chr1:21086845-21088478 REVERSE LENGTH=193
c40876_g1	AT1G59820	2e-05	Symbols:ALA3 | aminophospholipid ATPase 3 | chr1:22011599-22020023 FORWARD LENGTH=1213
c57355_g1	AT2G03890	2e-05	Symbols:ATPI4K GAMMA 7, UBDK GAMMA 7, PI4K GAMMA 7 | phosphoinositide 4-kinase gamma 7 | chr2:1186199-1188151 FORWARD LENGTH=650
c15227_g1	AT2G44300	2e-05	Bifunctional inhibitor/lipid-transfer protein/seed storage 2S albumin superfamily protein
c59812_g1	AT3G11170	2e-05	Symbols:FAD7, FADD | fatty acid desaturase 7 | chr3:3499959-3502126 FORWARD LENGTH=446
c117665_g1	AT3G53510	2e-05	ABCG20__ABC-2 type transporter family protein
c85006_g1	AT5G14180	2e-05	Symbols:MPL1 | Myzus persicae-induced lipase 1 | chr5:4571442-4574413 REVERSE LENGTH=418
c63031_g1	AT2G38110	3e-05	Symbols:ATGPAT6, GPAT6 | glycerol-3-phosphate acyltransferase 6 | chr2:15952816-15955364 REVERSE LENGTH=501
c60926_g1	AT3G06860	3e-05	Symbols:MFP2, ATMFP2 | multifunctional protein 2 | chr3:2161926-2166009 FORWARD LENGTH=725
c66407_g2	AT3G55940	3e-05	Phosphoinositide-specific phospholipase C family protein
c95544_g1	AT4G18550	3e-05	AtDSEL_DSEL__alpha/beta-Hydrolases superfamily protein
c14534_g1	AT2G40116	4e-05	Phosphoinositide-specific phospholipase C family protein
c38343_g1	AT3G26790	4e-05	Symbols:FUS3 | AP2/B3-like transcriptional factor family protein | chr3:9854025-9855748 REVERSE LENGTH=313
c6262_g1	AT4G01950	4e-05	Symbols:ATGPAT3, GPAT3 | glycerol-3-phosphate acyltransferase 3 | chr4:844597-846710 REVERSE LENGTH=520
c34026_g1	AT5G60620	4e-05	Symbols:GPAT9 | glycerol-3-phosphate acyltransferase 9 | chr5:24367266-24369647 FORWARD LENGTH=376
c53647_g1	AT1G02390	5e-05	Symbols:ATGPAT2, GPAT2 | glycerol-3-phosphate acyltransferase 2 | chr1:480921-483163 FORWARD LENGTH=530
c68804_g2	AT1G17840	5e-05	Symbols:WBC11, ABCG11, DSO, COF1, ATWBC11 | white-brown complex homolog protein 11 | chr1:6142870-6145894 FORWARD LENGTH=703
c67956_g1	AT1G19640	5e-05	Symbols:JMT | jasmonic acid carboxyl methyltransferase | chr1:6789166-6791708 REVERSE LENGTH=389
c84310_g1	AT2G31690	5e-05	DAD1-LIKE LIPASE 5, DALL5,Encodes a lipase that hydrolyzes phosphatidylcholine, glycolipids as well as triacylglycerols.
c57974_g1	AT4G22330	5e-05	Symbols:ATCES1 | Alkaline phytoceramidase (aPHC) | chr4:11798483-11799549 FORWARD LENGTH=255
c63875_g1	AT4G38690	5e-05	PLC-like phosphodiesterases superfamily protein
c14486_g1	AT5G07600	5e-05	Oleosin family protein
c65321_g2	AT1G01120	6e-05	Symbols:KCS1 | 3-ketoacyl-CoA synthase 1 | chr1:57392-58978 REVERSE LENGTH=528
c51203_g1	AT2G30200	6e-05	EMB3147, EMBRYO DEFECTIVE 3147,catalytics;transferases;[acyl-carrier-protein] S-malonyltransferases
c19210_g1	AT2G31690	6e-05	DAD1-LIKE LIPASE 5, DALL5,Encodes a lipase that hydrolyzes phosphatidylcholine, glycolipids as well as triacylglycerols.
c43571_g1	AT5G64070	6e-05	Symbols:PI-4KBETA1, PI4KBETA1 | phosphatidylinositol 4-OH kinase beta1 | chr5:25637492-25643902 REVERSE LENGTH=1121
c23879_g1	AT1G73050	7e-05	Glucose-methanol-choline (GMC) oxidoreductase family protein
c57802_g1	AT4G13550	7e-05	triglyceride lipases
c44434_g1	AT5G47730	7e-05	Sec14p-like phosphatidylinositol transfer family protein
c96157_g1	AT4G37050	8e-05	Symbols:PLP4, PLA V, AtPLAIVC | PATATIN-like protein 4 | chr4:17457261-17459642 REVERSE LENGTH=428
c89347_g1	AT1G48300	9e-05	DGAT3, DIACYLGLYCEROL ACYLTRANSFERASE 3
c110909_g1	AT1G55180	9e-05	Symbols:PLDEPSILON, PLDALPHA4 | phospholipase D alpha 4 | chr1:20585057-20587629 REVERSE LENGTH=762
c72937_g1	AT5G07600	9e-05	Oleosin family protein
c22063_g1	AT5G64440	9e-05	Symbols:AtFAAH, FAAH | fatty acid amide hydrolase | chr5:25766229-25770260 FORWARD LENGTH=607
c117094_g1	AT1G17340	0.0001	SAC5, SUPPRESSOR OF ACTIN 5,Phosphoinositide phosphatase family protein
c34901_g1	AT1G24470	0.0001	Symbols:KCR2, ATKCR2 | beta-ketoacyl reductase 2 | chr1:8674056-8676277 FORWARD LENGTH=312
c93075_g1	AT1G34430	0.0001	Symbols:EMB3003 | 2-oxoacid dehydrogenases acyltransferase family protein | chr1:12588027-12590084 REVERSE LENGTH=465
c61083_g2	AT1G45201	0.0001	Symbols:ATTLL1, TLL1 | triacylglycerol lipase-like 1 | chr1:17123889-17128462 FORWARD LENGTH=479
c72790_g1	AT1G72520	0.0001	Symbols:LOX4 | PLAT/LH2 domain-containing lipoxygenase family protein | chr1:27308611-27312589 FORWARD LENGTH=926
c88770_g1	AT2G05990	0.0001	Symbols:MOD1, ENR1 | NAD(P)-binding Rossmann-fold superfamily protein | chr2:2322876-2324867 FORWARD LENGTH=390
c104501_g1	AT2G13820	0.0001	ATXYP2, XYLOGEN PROTEIN 2, XYP2,Bifunctional inhibitor/lipid-transfer protein/seed storage 2S albumin superfamily protein
c89894_g1	AT2G43900	0.0001	5PTase12__Endonuclease/exonuclease/phosphatase family protein
c50582_g1	AT3G51520	0.0001	ATDGAT2, DGAT2, DIACYLGLYCEROL ACYLTRANSFERASE 2
c64659_g1	AT4G29070	0.0001	Phospholipase A2 family protein
c102480_g1	AT4G31050	0.0001	LIP2__Biotin/lipoate A/B protein ligase family
c26064_g1	AT5G04530	0.0001	Symbols:KCS19 | 3-ketoacyl-CoA synthase 19 | chr5:1292222-1293616 REVERSE LENGTH=464
c70886_g3	AT5G07600	0.0001	Oleosin family protein
c51791_g1	AT5G40420	0.0001	Symbols:OLEO2, OLE2 | oleosin 2 | chr5:16173622-16174740 REVERSE LENGTH=199
c31373_g1	AT5G52860	0.0001	ABCG8__ABC-2 type transporter family protein
c85397_g1	AT5G58670	0.0001	Symbols:ATPLC1, ATPLC, PLC1 | phospholipase C1 | chr5:23704457-23706751 REVERSE LENGTH=561
