# Supplementary material for: De novo Assembly and Characterization of the Fruit Transcriptome of Idesia polycarpa Reveals Candidate Genes for Lipid Biosynthesis
Source: Front Plant Sci. 2016 Jun 7;7:801. doi: 10.3389/fpls.2016.00801 (PMC4896211; doi:10.3389/fpls.2016.00801)
Supplement: Table S7 — Differentially expressed lipid metabolism genes with Arabidopsis homologs. [file Table7.XLSX]

## Sheet: SeedvsPericarp.DEG_at_oil
gene_id	Seed_readcount	Pericarp_readcount	log2FoldChange	pval	padj	--	--
c6342_g1	3249.47	12297.6	-1.9201	1.08e-68	9.1e-67	AT1G01090	Symbols:PDH-E1 ALPHA | pyruvate dehydrogenase E1 alpha | chr1:47705-49166 REVERSE LENGTH=428
c65321_g2	26.5395	338.035	-3.671	1.4e-33	5.68e-32	AT1G01120	Symbols:KCS1 | 3-ketoacyl-CoA synthase 1 | chr1:57392-58978 REVERSE LENGTH=528
c53647_g1	0	85.7074	#NAME?	1.85e-35	7.9e-34	AT1G02390	Symbols:ATGPAT2, GPAT2 | glycerol-3-phosphate acyltransferase 2 | chr1:480921-483163 FORWARD LENGTH=530
c51871_g1	880.389	384.302	1.1959	2.17e-19	5.42e-18	AT1G02660	alpha/beta-Hydrolases superfamily protein
c46394_g1	0.313028	251.424	-9.6496	4.81e-58	3.44e-56	AT1G04220	Symbols:KCS2 | 3-ketoacyl-CoA synthase 2 | chr1:1119853-1122483 REVERSE LENGTH=528
c63308_g3	122.036	363.955	-1.5765	9.33e-10	1.32e-08	AT1G04640	Symbols:LIP2 | lipoyltransferase 2 | chr1:1292541-1293248 FORWARD LENGTH=235
c71358_g1	9.98479	35.1975	-1.8177	2.29e-05	0.00020714	AT1G05630	Symbols:AT5PTASE13, 5PTASE13 | Endonuclease/exonuclease/phosphatase family protein | chr1:1682483-1687153 FORWARD LENGTH=1170
c27814_g1	1.33715	8.95604	-2.7437	0.0053143	0.031287	AT1G05800	Symbols:DGL | alpha/beta-Hydrolases superfamily protein | chr1:1741204-1742619 FORWARD LENGTH=471
c68146_g1	828.484	2493.2	-1.5895	2.85e-42	1.46e-40	AT1G07230	Symbols:NPC1 | non-specific phospholipase C1 | chr1:2220509-2222778 REVERSE LENGTH=533
c65711_g2	43.6363	16779	-8.5869	0	0	AT1G07720	Symbols:KCS3 | 3-ketoacyl-CoA synthase 3 | chr1:2390970-2392406 REVERSE LENGTH=478
c68970_g1	1542.61	3748.68	-1.281	9.26e-29	3.24e-27	AT1G09430	Symbols:ACLA-3 | ATP-citrate lyase A-3 | chr1:3042135-3044978 FORWARD LENGTH=424
c43760_g1	8.56139	75.9604	-3.1493	4.6e-18	1.08e-16	AT1G11090	alpha/beta-Hydrolases superfamily protein
c65924_g1	1023.94	2936.31	-1.5199	3.85e-40	1.86e-38	AT1G12640	AtLPLAT1_LPCAT1_LPLAT1__MBOAT (membrane bound O-acyl transferase) family protein
c46498_g1	72.6233	5.77753	3.6519	1.56e-20	4.07e-19	AT1G14190	Glucose-methanol-choline (GMC) oxidoreductase family protein
c32609_g1	25.1456	0.93707	4.746	2.87e-10	4.25e-09	AT1G14190	Glucose-methanol-choline (GMC) oxidoreductase family protein
c51519_g1	556.886	1168.72	-1.0695	2.16e-18	5.11e-17	AT1G15080	Symbols:ATPAP2, ATLPP2, LPP2 | lipid phosphate phosphatase 2 | chr1:5188080-5189476 FORWARD LENGTH=290
c70265_g3	1135.16	375.918	1.5944	4.49e-35	1.89e-33	AT1G15110	PSS1__phosphatidyl serine synthase family protein
c70265_g4	104.169	21.1271	2.3018	5.6e-16	1.19e-14	AT1G15110	PSS1__phosphatidyl serine synthase family protein
c69438_g1	2760.89	23011	-3.0591	5.05e-64	3.94e-62	AT1G17420	Symbols:LOX3 | lipoxygenase 3 | chr1:5977512-5981384 FORWARD LENGTH=919
c68804_g2	6.68446	2340.87	-8.452	0	0	AT1G17840	Symbols:WBC11, ABCG11, DSO, COF1, ATWBC11 | white-brown complex homolog protein 11 | chr1:6142870-6145894 FORWARD LENGTH=703
c67956_g1	115.002	2.32516	5.6282	1.16e-43	6.14e-42	AT1G19640	Symbols:JMT | jasmonic acid carboxyl methyltransferase | chr1:6789166-6791708 REVERSE LENGTH=389
c49944_g1	0	18.3087	#NAME?	5.96e-07	6.54e-06	AT1G19640	Symbols:JMT | jasmonic acid carboxyl methyltransferase | chr1:6789166-6791708 REVERSE LENGTH=389
c63503_g1	26.0576	0	Inf	1.34e-13	2.5e-12	AT1G21970	Symbols:LEC1, EMB 212, EMB212, NF-YB9 | Histone superfamily protein | chr1:7727750-7729571 REVERSE LENGTH=238
c70913_g2	18.7458	89.4936	-2.2552	3.19e-14	6.15e-13	AT1G21980	Symbols:ATPIP5K1, ATPIPK1, PIP5K1 | phosphatidylinositol-4-phosphate 5-kinase 1 | chr1:7735053-7738309 FORWARD LENGTH=752
c67954_g1	2681.65	7369.25	-1.4584	5.18e-32	2.01e-30	AT1G24360	NAD(P)-binding Rossmann-fold superfamily protein
c34901_g1	0.341365	52.1571	-7.2554	1.41e-22	4.01e-21	AT1G24470	Symbols:KCR2, ATKCR2 | beta-ketoacyl reductase 2 | chr1:8674056-8676277 FORWARD LENGTH=312
c69512_g1	263.427	527.637	-1.0021	0.00025387	0.0019619	AT1G26130	ATPase E1-E2 type family protein / haloacid dehalogenase-like hydrolase family protein
c67058_g1	6416.37	15.0945	8.7316	0	0	AT1G28300	Symbols:LEC2 | AP2/B3-like transcriptional factor family protein | chr1:9897054-9899838 REVERSE LENGTH=363
c66590_g1	3491.02	8386.04	-1.2643	8.97e-13	1.59e-11	AT1G30120	Symbols:PDH-E1 BETA | pyruvate dehydrogenase E1 beta | chr1:10584350-10586477 REVERSE LENGTH=406
c70192_g2	1364.5	434.938	1.6495	5.39e-40	2.6e-38	AT1G31480	Symbols:SGR2 | shoot gravitropism 2 (SGR2) | chr1:11266225-11271527 FORWARD LENGTH=933
c70204_g1	30.4363	152.764	-2.3274	1.43e-21	3.89e-20	AT1G31770	Symbols:ABCG14 | ATP-binding cassette 14 | chr1:11375252-11377644 REVERSE LENGTH=648
c71092_g1	901.896	2981.08	-1.7248	3.53e-37	1.58e-35	AT1G34260	Symbols:FAB1D | FORMS APLOID AND BINUCLEATE CELLS 1A | chr1:12485967-12491799 FORWARD LENGTH=1456
c56856_g1	449.905	2060.04	-2.195	1.14e-19	2.87e-18	AT1G34430	Symbols:EMB3003 | 2-oxoacid dehydrogenases acyltransferase family protein | chr1:12588027-12590084 REVERSE LENGTH=465
c27272_g1	11.6621	62.5362	-2.4229	1.95e-11	3.16e-10	AT1G51440	DALL2__alpha/beta-Hydrolases superfamily protein
c43980_g2	8.62051	34.4061	-1.9968	2.91e-05	0.00025916	AT1G51500	Symbols:CER5, D3, ABCG12, WBC12, ATWBC12 | ABC-2 type transporter family protein | chr1:19097967-19100972 REVERSE LENGTH=687
c48213_g1	1.36549	20.3445	-3.8972	0.00010776	0.00088321	AT1G52570	Symbols:PLDALPHA2 | phospholipase D alpha 2 | chr1:19583940-19586551 REVERSE LENGTH=810
c62189_g1	67.3018	3096.25	-5.5237	5.33e-44	2.86e-42	AT1G52700	alpha/beta-Hydrolases superfamily protein
c65791_g1	6199.97	1819.62	1.7686	2.84e-58	2.04e-56	AT1G52760	Symbols:LysoPL2 | lysophospholipase 2 | chr1:19651378-19652576 FORWARD LENGTH=332
c55471_g1	1.47886	24.6291	-4.0578	5.08e-09	6.81e-08	AT1G55020	Symbols:LOX1, ATLOX1 | lipoxygenase 1 | chr1:20525798-20530143 FORWARD LENGTH=859
c62855_g1	389.325	1743.98	-2.1633	1.16e-54	7.75e-53	AT1G55020	Symbols:LOX1, ATLOX1 | lipoxygenase 1 | chr1:20525798-20530143 FORWARD LENGTH=859
c71201_g1	291.314	1159.5	-1.9928	4.97e-53	3.22e-51	AT1G55020	Symbols:LOX1, ATLOX1 | lipoxygenase 1 | chr1:20525798-20530143 FORWARD LENGTH=859
c69638_g5	22.7855	6.01967	1.9204	0.00027166	0.0020902	AT1G60490	Symbols:ATVPS34, VPS34, PI3K | vacuolar protein sorting 34 | chr1:22285792-22290190 REVERSE LENGTH=814
c62153_g1	141.915	334.521	-1.2371	1.18e-14	2.33e-13	AT1G60810	Symbols:ACLA-2 | ATP-citrate lyase A-2 | chr1:22388691-22390993 REVERSE LENGTH=423
c69144_g2	40.1672	97.4054	-1.278	1.22e-06	1.29e-05	AT1G64460	Protein kinase superfamily protein
c118789_g1	3850.37	785.482	2.2933	3.68e-85	4.01e-83	AT1G65060	Symbols:4CL3 | 4-coumarate:CoA ligase 3 | chr1:24167385-24171457 REVERSE LENGTH=561
c70606_g1	4056.06	1478.8	1.4557	5.31e-38	2.43e-36	AT1G67560	Symbols:LOX6 | PLAT/LH2 domain-containing lipoxygenase family protein | chr1:25319926-25324117 FORWARD LENGTH=917
c70853_g1	1021.27	2277.01	-1.1568	1.2e-06	1.27e-05	AT1G68710	ATPase E1-E2 type family protein / haloacid dehalogenase-like hydrolase family protein
c64054_g1	992.727	138.666	2.8398	3.19e-85	3.48e-83	AT1G71960	Symbols:ABCG25, ATABCG25 | ATP-binding casette family G25 | chr1:27082587-27088163 REVERSE LENGTH=662
c72790_g1	5.00594	0	Inf	0.0050475	0.029881	AT1G72520	Symbols:LOX4 | PLAT/LH2 domain-containing lipoxygenase family protein | chr1:27308611-27312589 FORWARD LENGTH=926
c64402_g1	97.0886	2.48357	5.2888	7.41e-37	3.3e-35	AT1G72970	Symbols:HTH, EDA17 | Glucose-methanol-choline (GMC) oxidoreductase family protein | chr1:27452872-27455706 FORWARD LENGTH=594
c23879_g1	19.7429	6.32858	1.6414	0.00307	0.019169	AT1G73050	Glucose-methanol-choline (GMC) oxidoreductase family protein
c61274_g1	569.002	0.532321	10.062	1.6e-184	4.57e-182	AT1G73680	Symbols:ALPHA DOX2 | alpha dioxygenase | chr1:27704221-27707417 REVERSE LENGTH=640
c86264_g1	4.77919	20.1771	-2.0779	0.00064071	0.0046005	AT1G76690	Symbols:OPR2, ATOPR2 | 12-oxophytodienoate reductase 2 | chr1:28778976-28780355 FORWARD LENGTH=374
c52093_g1	10.2978	40.2078	-1.9651	3.39e-06	3.41e-05	AT1G76690	Symbols:OPR2, ATOPR2 | 12-oxophytodienoate reductase 2 | chr1:28778976-28780355 FORWARD LENGTH=374
c110100_g1	0	133.612	#NAME?	1.18e-56	8.23e-55	AT1G76690	Symbols:OPR2, ATOPR2 | 12-oxophytodienoate reductase 2 | chr1:28778976-28780355 FORWARD LENGTH=374
c59976_g1	447.136	3454.62	-2.9497	1.33e-130	2.38e-128	AT1G80460	Symbols:NHO1, GLI1 | Actin-like ATPase superfamily protein | chr1:30246960-30249055 REVERSE LENGTH=522
c63835_g2	195.395	2105.37	-3.4296	3.3e-90	3.85e-88	AT2G05990	Symbols:MOD1, ENR1 | NAD(P)-binding Rossmann-fold superfamily protein | chr2:2322876-2324867 FORWARD LENGTH=390
c63835_g1	467.109	1380.56	-1.5634	5.65e-36	2.46e-34	AT2G05990	Symbols:MOD1, ENR1 | NAD(P)-binding Rossmann-fold superfamily protein | chr2:2322876-2324867 FORWARD LENGTH=390
c7344_g1	4.80753	43.5708	-3.18	1.51e-08	1.94e-07	AT2G06050	Symbols:OPR3 | oxophytodienoate-reductase 3 | chr2:2359240-2361971 REVERSE LENGTH=391
c63783_g1	1219.88	4037.63	-1.7268	4.46e-52	2.84e-50	AT2G06050	Symbols:OPR3 | oxophytodienoate-reductase 3 | chr2:2359240-2361971 REVERSE LENGTH=391
c65837_g1	42.4409	687.382	-4.0176	5.24e-116	8.19e-114	AT2G13610	ABCG5__ABC-2 type transporter family protein
c65621_g1	41.1593	6.92259	2.5718	9.67e-09	1.27e-07	AT2G13610	ABCG5__ABC-2 type transporter family protein
c58655_g1	2308.65	1007.47	1.1963	1.78e-26	5.86e-25	AT2G16280	Symbols:KCS9 | 3-ketoacyl-CoA synthase 9 | chr2:7051186-7052724 FORWARD LENGTH=512
c69756_g2	43.6352	165.947	-1.9272	1.78e-18	4.26e-17	AT2G19880	Nucleotide-diphospho-sugar transferases superfamily protein
c69756_g1	117.058	332.455	-1.5059	4.37e-19	1.08e-17	AT2G19880	Nucleotide-diphospho-sugar transferases superfamily protein
c68793_g3	409.856	1902.13	-2.2144	5.41e-21	1.44e-19	AT2G20900	Symbols:DGK5, ATDGK5 | diacylglycerol kinase 5 | chr2:8989412-8992798 REVERSE LENGTH=509
c64914_g1	526.709	2559.98	-2.2811	2.67e-25	8.42e-24	AT2G22230	Thioesterase superfamily protein
c66595_g1	9182.06	22790.9	-1.3116	7.92e-35	3.32e-33	AT2G22240	Symbols:ATMIPS2, MIPS2, ATIPS2 | myo-inositol-1-phosphate synthase 2 | chr2:9451901-9453938 REVERSE LENGTH=510
c100153_g1	146.354	56.7783	1.3661	1.94e-10	2.92e-09	AT2G23180	Symbols:CYP96A1 | cytochrome P450, family 96, subfamily A, polypeptide 1 | chr2:9874953-9876503 FORWARD LENGTH=516
c58070_g1	718.594	218.267	1.7191	6.99e-35	2.94e-33	AT2G26830	Symbols:emb1187 | Protein kinase superfamily protein | chr2:11443599-11446958 FORWARD LENGTH=374
c65607_g2	50.9185	144.935	-1.5091	2e-11	3.24e-10	AT2G26870	Symbols:NPC2 | non-specific phospholipase C2 | chr2:11457117-11459355 REVERSE LENGTH=514
c67707_g2	111.874	416.659	-1.897	3.87e-24	1.17e-22	AT2G26910	Symbols:PDR4, ATPDR4 | pleiotropic drug resistance 4 | chr2:11481623-11487874 FORWARD LENGTH=1420
c67707_g1	238.521	541.867	-1.1838	1.43e-16	3.11e-15	AT2G26910	Symbols:PDR4, ATPDR4 | pleiotropic drug resistance 4 | chr2:11481623-11487874 FORWARD LENGTH=1420
c63620_g1	865.869	2032.82	-1.2313	1.11e-25	3.54e-24	AT2G30200	EMB3147__catalytics;transferases;[acyl-carrier-protein] S-malonyltransferases;binding
c34752_g1	20.6228	4.18057	2.3025	0.00016007	0.001276	AT2G30490	Symbols:ATC4H, C4H, CYP73A5, REF3 | cinnamate-4-hydroxylase | chr2:12993861-12995683 REVERSE LENGTH=505
c64023_g1	27688.8	1315.96	4.3951	1.14e-286	5.75e-284	AT2G30490	Symbols:ATC4H, C4H, CYP73A5, REF3 | cinnamate-4-hydroxylase | chr2:12993861-12995683 REVERSE LENGTH=505
c67714_g1	50.5204	1269.14	-4.6508	9.95e-59	7.19e-57	AT2G30550	DALL3__alpha/beta-Hydrolases superfamily protein
c30787_g1	289.807	721.294	-1.3155	1.86e-22	5.27e-21	AT2G32260	Symbols:ATCCT1, CCT1 | phosphorylcholine cytidylyltransferase | chr2:13697645-13700241 FORWARD LENGTH=332
c70563_g2	2576.84	734.579	1.8106	3.66e-54	2.43e-52	AT2G33150	Symbols:PKT3, PED1, KAT2 | peroxisomal 3-ketoacyl-CoA thiolase 3 | chr2:14047814-14050983 REVERSE LENGTH=462
c70563_g1	1789.37	419.398	2.0931	5.35e-64	4.17e-62	AT2G33150	Symbols:PKT3, PED1, KAT2 | peroxisomal 3-ketoacyl-CoA thiolase 3 | chr2:14047814-14050983 REVERSE LENGTH=462
c57634_g1	70.0365	20.6598	1.7613	1.38e-08	1.78e-07	AT2G37940	Symbols:AtIPCS2 | Arabidopsis Inositol phosphorylceramide synthase 2 | chr2:15877169-15879411 FORWARD LENGTH=305
c69864_g1	2028.98	8731.2	-2.1054	1.39e-80	1.41e-78	AT2G38040	Symbols:CAC3 | acetyl Co-enzyme a carboxylase carboxyltransferase alpha subunit | chr2:15917612-15920749 FORWARD LENGTH=769
c70948_g1	367	1303.22	-1.8282	5.55e-48	3.2e-46	AT2G38040	Symbols:CAC3 | acetyl Co-enzyme a carboxylase carboxyltransferase alpha subunit | chr2:15917612-15920749 FORWARD LENGTH=769
c60624_g1	2.55969	30.6512	-3.5819	1.49e-09	2.09e-08	AT2G38110	Symbols:ATGPAT6, GPAT6 | glycerol-3-phosphate acyltransferase 6 | chr2:15952816-15955364 REVERSE LENGTH=501
c63031_g1	11.1223	83.421	-2.907	2.05e-17	4.65e-16	AT2G38110	Symbols:ATGPAT6, GPAT6 | glycerol-3-phosphate acyltransferase 6 | chr2:15952816-15955364 REVERSE LENGTH=501
c70803_g2	71.8002	350.37	-2.2868	3.51e-37	1.57e-35	AT2G39220	Symbols:PLP6, PLA IIB | PATATIN-like protein 6 | chr2:16375055-16376663 REVERSE LENGTH=499
c67306_g2	186.232	78.5711	1.245	1.56e-10	2.35e-09	AT2G39290	Symbols:PGPS1, PGP1, PGS1 | phosphatidylglycerolphosphate synthase 1 | chr2:16407274-16408840 FORWARD LENGTH=296
c59198_g1	721.784	351.688	1.0373	7.73e-15	1.54e-13	AT2G39400	alpha/beta-Hydrolases superfamily protein
c61821_g1	397.504	6.92259	5.8435	4.99e-119	8.01e-117	AT2G40220	Symbols:ABI4, SUN6, SIS5, ISI3, GIN6, SAN5, ATABI4 | Integrase-type DNA-binding superfamily protein | chr2:16796599-16797585 REVERSE LENGTH=328
c64560_g1	1804.31	532.321	1.7611	1.7e-48	1e-46	AT2G42450	alpha/beta-Hydrolases superfamily protein
c72158_g1	15.5626	179.905	-3.5311	5.98e-40	2.87e-38	AT2G42690	alpha/beta-Hydrolases superfamily protein
c55775_g1	4142.38	31759.3	-2.9386	7.79e-27	2.58e-25	AT2G43710	Symbols:SSI2, FAB2 | Plant stearoyl-acyl-carrier-protein desaturase family protein | chr2:18120107-18122495 FORWARD LENGTH=401
c64329_g1	63.7182	139.537	-1.1309	9.91e-08	1.18e-06	AT2G43900	5PTase12__Endonuclease/exonuclease/phosphatase family protein
c32754_g1	286.623	739.769	-1.3679	2.46e-24	7.49e-23	AT2G45150	Symbols:CDS4 | cytidinediphosphate diacylglycerol synthase 4 | chr2:18613402-18615347 FORWARD LENGTH=430
c69076_g1	250.611	2102.6	-3.0687	3.51e-123	5.84e-121	AT2G47240	Symbols:CER8, LACS1 | AMP-dependent synthetase and ligase family protein | chr2:19393835-19397616 FORWARD LENGTH=660
c27488_g1	59.6229	209.822	-1.8152	7.87e-10	1.13e-08	AT2G47630	alpha/beta-Hydrolases superfamily protein
c64318_g1	38.2027	263.755	-2.7874	6.41e-41	3.18e-39	AT3G02600	Symbols:LPP3, ATLPP3 | lipid phosphate phosphatase 3 | chr3:551534-554411 FORWARD LENGTH=364
c63860_g1	177.613	422.464	-1.2501	2.04e-16	4.41e-15	AT3G02600	Symbols:LPP3, ATLPP3 | lipid phosphate phosphatase 3 | chr3:551534-554411 FORWARD LENGTH=364
c65723_g1	2587.19	488.289	2.4056	3.03e-88	3.41e-86	AT3G02630	Plant stearoyl-acyl-carrier-protein desaturase family protein
c69527_g1	1172.34	2743.68	-1.2267	1.52e-06	1.59e-05	AT3G07400	lipase class 3 family protein
c70071_g1	869.226	1997.2	-1.2002	1.29e-25	4.1e-24	AT3G07690	6-phosphogluconate dehydrogenase family protein
c59812_g1	2.41792	68.5647	-4.8256	1.12e-08	1.46e-07	AT3G11170	Symbols:FAD7, FADD | fatty acid desaturase 7 | chr3:3499959-3502126 FORWARD LENGTH=446
c71381_g3	1246.25	11517.9	-3.2082	8.91e-171	2.28e-168	AT3G11170	Symbols:FAD7, FADD | fatty acid desaturase 7 | chr3:3499959-3502126 FORWARD LENGTH=446
c43875_g1	267.372	132.196	1.0162	9.1e-10	1.29e-08	AT3G11470	4'-phosphopantetheinyl transferase superfamily
c49776_g1	220.654	491.495	-1.1554	5.16e-14	9.85e-13	AT3G11980	Symbols:MS2, FAR2 | Jojoba acyl CoA reductase-related male sterility protein | chr3:3814484-3816927 FORWARD LENGTH=616
c63420_g2	134.579	1816.37	-3.7545	1.04e-157	2.38e-155	AT3G12120	Symbols:FAD2 | fatty acid desaturase 2 | chr3:3860592-3861743 REVERSE LENGTH=383
c56614_g1	84822.7	310962	-1.8742	6.42e-21	1.71e-19	AT3G12120	Symbols:FAD2 | fatty acid desaturase 2 | chr3:3860592-3861743 REVERSE LENGTH=383
c50543_g1	1031.08	13.8923	6.2137	8.16e-68	6.77e-66	AT3G12120	Symbols:FAD2 | fatty acid desaturase 2 | chr3:3860592-3861743 REVERSE LENGTH=383
c71215_g2	1265.01	2739.46	-1.1147	3.03e-23	8.84e-22	AT3G14205	SAC2__Phosphoinositide phosphatase family protein
c51202_g1	106.415	269.738	-1.3419	1.57e-14	3.08e-13	AT3G14360	alpha/beta-Hydrolases superfamily protein
c69765_g1	6574.47	20565.4	-1.6453	3.9e-54	2.59e-52	AT3G15730	Symbols:PLDALPHA1, PLD | phospholipase D alpha 1 | chr3:5330835-5333474 FORWARD LENGTH=810
c3902_g1	0	6.49912	#NAME?	0.0078812	0.044316	AT3G15730	Symbols:PLDALPHA1, PLD | phospholipase D alpha 1 | chr3:5330835-5333474 FORWARD LENGTH=810
c67227_g1	245.862	1689.62	-2.7808	1.22e-65	9.77e-64	AT3G15850	Symbols:FAD5, FADB, JB67, ADS3 | fatty acid desaturase 5 | chr3:5359087-5360998 FORWARD LENGTH=371
c64519_g1	1.67852	9.84595	-2.5523	0.0067794	0.038794	AT3G15850	Symbols:FAD5, FADB, JB67, ADS3 | fatty acid desaturase 5 | chr3:5359087-5360998 FORWARD LENGTH=371
c60612_g1	149.367	43.4425	1.7817	2.48e-15	5.08e-14	AT3G16785	Symbols:PLDP1, PLDZ1, PLDZETA1, PLD ZETA 1 | phospholipase D P1 | chr3:5711329-5718696 FORWARD LENGTH=1096
c62123_g1	165.583	350.605	-1.0823	1.59e-11	2.58e-10	AT3G18850	Symbols:LPAT5 | lysophosphatidyl acyltransferase 5 | chr3:6499529-6500840 REVERSE LENGTH=375
c67400_g1	1217.96	5688.47	-2.2236	7.71e-33	3.06e-31	AT3G19240	Vacuolar import/degradation, Vid27-related protein
c60630_g1	325.041	11193.9	-5.1059	0	0	AT3G23530	Cyclopropane-fatty-acyl-phospholipid synthase
c68829_g1	2164.53	6.10098	8.4708	0	0	AT3G24650	Symbols:ABI3, SIS10 | AP2/B3-like transcriptional factor family protein | chr3:8997911-9000780 FORWARD LENGTH=720
c59603_g1	126.326	50.2001	1.3314	7e-09	9.28e-08	AT3G25620	ABCG21__ABC-2 type transporter family protein
c30642_g1	159.248	2107.66	-3.7263	1.92e-29	6.89e-28	AT3G25780	Symbols:AOC3 | allene oxide cyclase 3 | chr3:9409362-9410409 FORWARD LENGTH=258
c59112_g1	275.643	3146.52	-3.5129	2.23e-166	5.53e-164	AT3G25780	Symbols:AOC3 | allene oxide cyclase 3 | chr3:9409362-9410409 FORWARD LENGTH=258
c66011_g1	909.247	5204.84	-2.5171	1.37e-37	6.2e-36	AT3G25860	Symbols:LTA2, PLE2 | 2-oxoacid dehydrogenases acyltransferase family protein | chr3:9460632-9462585 FORWARD LENGTH=480
c65081_g1	709.982	0.420171	10.723	7.88e-216	2.85e-213	AT3G26790	Symbols:FUS3 | AP2/B3-like transcriptional factor family protein | chr3:9854025-9855748 REVERSE LENGTH=313
c42649_g1	4.75086	0	Inf	0.0055798	0.032661	AT3G26790	Symbols:FUS3 | AP2/B3-like transcriptional factor family protein | chr3:9854025-9855748 REVERSE LENGTH=313
c58701_g1	1891.24	754.384	1.326	2.99e-31	1.13e-29	AT3G28910	Symbols:ATMYB30, MYB30 | myb domain protein 30 | chr3:10911443-10912856 FORWARD LENGTH=323
c68940_g4	1359.2	674.263	1.0114	3.46e-17	7.79e-16	AT3G49050	alpha/beta-Hydrolases superfamily protein
c50582_g1	1124.84	4951.87	-2.1383	5.85e-39	2.75e-37	AT3G51520	AtDGAT2_DGAT2__diacylglycerol acyltransferase family
c67162_g1	3700.72	1753.57	1.0775	7.62e-23	2.19e-21	AT3G51840	Symbols:ACX4, ATSCX, ATG6 | acyl-CoA oxidase 4 | chr3:19225653-19229008 REVERSE LENGTH=436
c70513_g1	738.82	110.375	2.7428	8.52e-72	7.51e-70	AT3G53510	ABCG20__ABC-2 type transporter family protein
c70529_g2	2300.22	9719.08	-2.079	2.06e-23	6.05e-22	AT3G54020	Symbols:AtIPCS1 | Arabidopsis Inositol phosphorylceramide synthase 1 | chr3:20006098-20008020 FORWARD LENGTH=305
c68533_g2	244.89	2724.7	-3.4759	3.09e-58	2.21e-56	AT3G54320	Symbols:WRI1, WRI, ASML1, ATWRI1 | Integrase-type DNA-binding superfamily protein | chr3:20114809-20118599 FORWARD LENGTH=438
c65238_g1	25.0618	89.7677	-1.8407	1.54e-10	2.33e-09	AT3G54950	Symbols:PLP7, PLA IIIA | patatin-like protein 6 | chr3:20359076-20360774 REVERSE LENGTH=488
c56783_g1	157.449	71.3938	1.141	1.41e-08	1.81e-07	AT3G55940	Phosphoinositide-specific phospholipase C family protein
c50600_g2	42.8119	8.26352	2.3732	5.2e-09	6.96e-08	AT3G57650	Symbols:LPAT2 | lysophosphatidyl acyltransferase 2 | chr3:21349751-21352839 FORWARD LENGTH=389
c50600_g1	18.434	3.19723	2.5275	0.00013248	0.0010696	AT3G57650	Symbols:LPAT2 | lysophosphatidyl acyltransferase 2 | chr3:21349751-21352839 FORWARD LENGTH=389
c24653_g1	14.9612	138.437	-3.2099	6.18e-31	2.32e-29	AT3G61580	AtSLD1_SLD1__Fatty acid/sphingolipid desaturase
c55197_g1	303.694	785.567	-1.3711	2.32e-24	7.07e-23	AT3G61580	AtSLD1_SLD1__Fatty acid/sphingolipid desaturase
c46790_g1	17.58	82.2134	-2.2254	2.84e-12	4.86e-11	AT3G62860	alpha/beta-Hydrolases superfamily protein
c65582_g1	6.28639	53.6304	-3.0927	1.96e-13	3.61e-12	AT3G63200	Symbols:PLP9, PLA IIIB | PATATIN-like protein 9 | chr3:23346140-23347379 FORWARD LENGTH=384
c56559_g1	11.5487	103.296	-3.161	1.07e-13	2.02e-12	AT4G00240	Symbols:PLDBETA2 | phospholipase D beta 2 | chr4:106380-110718 REVERSE LENGTH=927
c67036_g2	1421.3	11085.9	-2.9634	5.27e-130	9.38e-128	AT4G01900	Symbols:PII, GLB1 | GLNB1 homolog | chr4:821736-823294 FORWARD LENGTH=196
c67646_g1	428.061	117.098	1.8701	3.58e-32	1.4e-30	AT4G04870	Symbols:CLS | cardiolipin synthase | chr4:2461904-2464004 REVERSE LENGTH=341
c68244_g1	374.148	60.6321	2.6255	2.66e-48	1.55e-46	AT4G04930	Symbols:DES-1-LIKE | fatty acid desaturase family protein | chr4:2509236-2510918 FORWARD LENGTH=332
c61129_g2	5149.77	3.2468	10.631	0	0	AT4G10020	Symbols:AtHSD5, HSD5 | hydroxysteroid dehydrogenase 5 | chr4:6268363-6270179 FORWARD LENGTH=389
c64322_g1	1188.29	11074.3	-3.2203	1.87e-19	4.67e-18	AT4G13050	Acyl-ACP thioesterase
c69441_g1	630.832	1422.99	-1.1736	4.49e-23	1.3e-21	AT4G16070	Mono-/di-acylglycerol lipase, N-terminal;Lipase, class 3
c68375_g2	1412.45	6335.77	-2.1653	1.02e-81	1.06e-79	AT4G16155	dihydrolipoyl dehydrogenasesdihydrolipoyl dehydrogenases
c65269_g1	137.17	943.324	-2.7818	3.69e-81	3.78e-79	AT4G16820	Symbols:PLA-I{beta]2 | alpha/beta-Hydrolases superfamily protein | chr4:9467563-9469116 FORWARD LENGTH=517
c62996_g1	784.448	1892.27	-1.2704	3.94e-12	6.67e-11	AT4G22330	Symbols:ATCES1 | Alkaline phytoceramidase (aPHC) | chr4:11798483-11799549 FORWARD LENGTH=255
c70568_g1	1942.73	4161.57	-1.099	1.37e-23	4.06e-22	AT4G23850	Symbols:LACS4 | AMP-dependent synthetase and ligase family protein | chr4:12403720-12408263 REVERSE LENGTH=666
c69836_g3	52.5368	10.1848	2.3669	8.03e-10	1.15e-08	AT4G24230	Symbols:ACBP3 | acyl-CoA-binding domain 3 | chr4:12567122-12568754 REVERSE LENGTH=366
c58696_g1	0	24.0131	#NAME?	2.8e-10	4.15e-09	AT4G25750	ABCG4__ABC-2 type transporter family protein
c65613_g2	12110.2	55.5063	7.7694	0	0	AT4G26740	Symbols:ATS1, CLO1, ATPXG1 | seed gene 1 | chr4:13473791-13475278 REVERSE LENGTH=245
c68517_g1	472.887	3.6174	7.0304	1.88e-148	3.91e-146	AT4G27420	ABCG9__ABC-2 type transporter family protein
c69156_g1	1610.99	235.479	2.7743	1.69e-100	2.24e-98	AT4G31780	Symbols:MGD1, MGDA | monogalactosyl diacylglycerol synthase 1 | chr4:15374222-15376961 FORWARD LENGTH=533
c66961_g1	0	65.7269	#NAME?	3.28e-30	1.2e-28	AT4G33790	Symbols:CER4, G7, FAR3 | Jojoba acyl CoA reductase-related male sterility protein | chr4:16204325-16207891 REVERSE LENGTH=493
c65027_g1	79.9869	384.946	-2.2668	1.45e-39	6.93e-38	AT4G34050	Symbols:CCoAOMT1 | S-adenosyl-L-methionine-dependent methyltransferases superfamily protein | chr4:16310844-16311973 FORWARD LENGTH=259
c71155_g1	207.429	966.923	-2.2208	6.26e-59	4.54e-57	AT4G35790	Symbols:ATPLDDELTA, PLDDELTA | phospholipase D delta | chr4:16955774-16959875 REVERSE LENGTH=868
c63875_g1	14.9624	631.143	-5.3985	5.55e-49	3.3e-47	AT4G38690	PLC-like phosphodiesterases superfamily protein
c64969_g2	0.398066	306.873	-9.5904	2.83e-81	2.91e-79	AT4G39490	Symbols:CYP96A10 | cytochrome P450, family 96, subfamily A, polypeptide 10 | chr4:18365229-18366788 FORWARD LENGTH=519
c71387_g1	460.898	1228.1	-1.4139	9.83e-31	3.66e-29	AT5G04930	Symbols:ALA1 | aminophospholipid ATPase 1 | chr5:1445509-1449568 FORWARD LENGTH=1158
c69991_g1	1438.46	3233.18	-1.1684	1.08e-05	0.00010185	AT5G04930	Symbols:ALA1 | aminophospholipid ATPase 1 | chr5:1445509-1449568 FORWARD LENGTH=1158
c56246_g1	1.36549	26.3144	-4.2684	7.68e-07	8.32e-06	AT5G05580	Symbols:FAD8 | fatty acid desaturase 8 | chr5:1664331-1666345 FORWARD LENGTH=435
c59828_g1	7.28218	103.647	-3.8312	1.08e-15	2.26e-14	AT5G05580	Symbols:FAD8 | fatty acid desaturase 8 | chr5:1664331-1666345 FORWARD LENGTH=435
c59812_g2	3.67003	16.5905	-2.1765	0.0016986	0.011223	AT5G05580	Symbols:FAD8 | fatty acid desaturase 8 | chr5:1664331-1666345 FORWARD LENGTH=435
c42915_g1	9.24536	26.0879	-1.4966	0.0032936	0.020432	AT5G05580	Symbols:FAD8 | fatty acid desaturase 8 | chr5:1664331-1666345 FORWARD LENGTH=435
c81699_g1	570.942	1672.08	-1.5502	1.11e-07	1.31e-06	AT5G05960	Bifunctional inhibitor/lipid-transfer protein/seed storage 2S albumin superfamily protein
c65209_g1	672.053	31.1227	4.4325	2.58e-129	4.55e-127	AT5G06090	Symbols:ATGPAT7, GPAT7 | glycerol-3-phosphate acyltransferase 7 | chr5:1835106-1836722 FORWARD LENGTH=500
c66165_g1	893.116	124.571	2.8419	5.14e-85	5.58e-83	AT5G07360	Amidase family protein
c61328_g1	6685.33	30741.3	-2.2011	8.06e-48	4.63e-46	AT5G07600	Oleosin family protein
c17190_g1	89.3777	180.103	-1.0108	4.45e-06	4.4e-05	AT5G11090	serine-rich protein-relatedserine-rich protein-related
c65866_g1	445.659	1067.73	-1.2605	2.66e-23	7.77e-22	AT5G11650	alpha/beta-Hydrolases superfamily protein
c61858_g1	2374.57	14.914	7.3149	0	0	AT5G14180	Symbols:MPL1 | Myzus persicae-induced lipase 1 | chr5:4571442-4574413 REVERSE LENGTH=418
c67420_g2	796.211	2268.84	-1.5107	1.96e-37	8.82e-36	AT5G15530	Symbols:BCCP2, CAC1-B | biotin carboxyl carrier protein 2 | chr5:5038955-5040437 FORWARD LENGTH=255
c61853_g2	88.1858	596.774	-2.7586	1.01e-38	4.72e-37	AT5G16390	Symbols:CAC1, CAC1A, BCCP, BCCP1 | chloroplastic acetylcoenzyme A carboxylase 1 | chr5:5361098-5363020 REVERSE LENGTH=280
c82525_g1	61.2115	12.9277	2.2433	1.04e-09	1.48e-08	AT5G19410	ABCG23__ABC-2 type transporter family protein
c64087_g2	391.787	1002.01	-1.3548	1.79e-25	5.69e-24	AT5G23940	Symbols:EMB3009, PEL3, DCR | HXXXD-type acyl-transferase family protein | chr5:8076616-8079677 REVERSE LENGTH=484
c32684_g1	1523.78	4934.04	-1.6951	3.38e-13	6.15e-12	AT5G27200	Symbols:ACP5 | acyl carrier protein 5 | chr5:9571185-9571989 FORWARD LENGTH=139
c22492_g1	0	11.1682	#NAME?	8.82e-06	8.43e-05	AT5G33370	GDSL-like Lipase/Acylhydrolase superfamily protein
c60622_g1	791.088	3413.88	-2.1095	2.87e-45	1.57e-43	AT5G37710	alpha/beta-Hydrolases superfamily protein
c21672_g1	7.82198	0.821615	3.251	0.0070713	0.040274	AT5G39400	Symbols:ATPTEN1, PTEN1 | Calcium/lipid-binding (CaLB) phosphatase | chr5:15766251-15767922 FORWARD LENGTH=412
c43324_g1	1085.92	2207.94	-1.0238	4.48e-13	8.09e-12	AT5G40610	GPDHp__NAD-dependent glycerol-3-phosphate dehydrogenase family protein
c61578_g1	15.6439	72.118	-2.2048	8.98e-12	1.49e-10	AT5G41040	ASFT_HHT_RWP1__HXXXD-type acyl-transferase family protein
c63785_g1	703.207	4820	-2.777	7.55e-125	1.27e-122	AT5G42650	Symbols:AOS, CYP74A, DDE2 | allene oxide synthase | chr5:17097803-17099359 REVERSE LENGTH=518
c46394_g2	14.6211	100.877	-2.7865	4.14e-20	1.06e-18	AT5G43760	Symbols:KCS20 | 3-ketoacyl-CoA synthase 20 | chr5:17585903-17588486 FORWARD LENGTH=529
c65184_g1	546.39	1629.25	-1.5762	3.79e-39	1.8e-37	AT5G43760	Symbols:KCS20 | 3-ketoacyl-CoA synthase 20 | chr5:17585903-17588486 FORWARD LENGTH=529
c57663_g1	1628.97	3528.02	-1.1149	1.9e-23	5.6e-22	AT5G46290	Symbols:KASI | 3-ketoacyl-acyl carrier protein synthase I | chr5:18774439-18776629 REVERSE LENGTH=489
c44434_g1	18.7471	93.9685	-2.3255	2.87e-15	5.85e-14	AT5G47730	Sec14p-like phosphatidylinositol transfer family protein
c91365_g1	372.701	130.855	1.5101	3.23e-21	8.7e-20	AT5G48880	Symbols:PKT2, KAT5 | peroxisomal 3-keto-acyl-CoA thiolase 2 | chr5:19814576-19817021 REVERSE LENGTH=457
c70118_g1	1959.9	5445.8	-1.4744	7.9e-41	3.91e-39	AT5G49460	Symbols:ACLB-2 | ATP citrate lyase subunit B 2 | chr5:20055048-20058195 FORWARD LENGTH=608
c70227_g2	12.7429	296.968	-4.5425	3.08e-51	1.93e-49	AT5G55380	MBOAT (membrane bound O-acyl transferase) family protein
c65290_g1	535.158	1302.33	-1.2831	4.74e-25	1.48e-23	AT5G57690	Symbols:ATDGK4, DGK4 | diacylglycerol kinase 4 | chr5:23372063-23374469 REVERSE LENGTH=487
c69436_g2	1326.86	385.181	1.7844	1.11e-45	6.16e-44	AT5G57800	Symbols:FLP1, YRE, CER3, WAX2 | Fatty acid hydroxylase superfamily | chr5:23420589-23423832 FORWARD LENGTH=632
c68042_g1	14.8207	68.1998	-2.2022	1.69e-10	2.56e-09	AT5G58670	Symbols:ATPLC1, ATPLC, PLC1 | phospholipase C1 | chr5:23704457-23706751 REVERSE LENGTH=561
c69701_g4	8.61935	43.8821	-2.348	1.54e-08	1.97e-07	AT5G60740	ABCG28__ABC transporter family protein
c68984_g1	322.516	3005.33	-3.2201	3.83e-14	7.36e-13	AT5G63770	Symbols:ATDGK2, DGK2 | diacylglycerol kinase 2 | chr5:25519293-25522404 FORWARD LENGTH=712
c70413_g2	3143.71	1439.71	1.1267	5.44e-24	1.63e-22	AT5G65110	Symbols:ACX2, ATACX2 | acyl-CoA oxidase 2 | chr5:26009821-26012482 REVERSE LENGTH=692
